# Supplementary material for: Haptic communication and interpersonal dynamics in hand-by-hand guided locomotion in children and adults
Source: Front Bioeng Biotechnol. 2025 Aug 11;13:1622083. doi: 10.3389/fbioe.2025.1622083 (PMC12375576; doi:10.3389/fbioe.2025.1622083)
Supplement: Supplementary file 1 [file Table1.xlsx]

## Sheet: Fig. 2
walking speed						stride length						stride duration
		mean	SD					mean	SD					mean	SD
no contact	A-A	1.2052	0.05			no contact	A-A	1.65	0.07			no contact	A-A	1.06	0.03
no contact	c-c	1.1277	0.17			no contact	c-c	1.85	0.04			no contact	c-c	0.91	0.04
no contact	A-c	1.01	0.21			no contact	A-c (A)	1.55	0.08			no contact	A-c (A)	1.12	0.09
no role	A-A	1.18	0.02			no contact	A-c (c)	1.95	0.21			no contact	A-c (c)	0.95	0.05
no role	c-c	1.02	0.1			no role	A-A	1.64	0.07			no role	A-A	1.04	0.02
no role	A-c	1.01	0.17			no role	c-c	1.77	0.06			no role	c-c	0.95	0.03
leader-follower	A-A	0.84	0.07			no role	A-c (A)	1.45	0.22			no role	A-c (A)	1.15	0.09
leader-follower	c-c	0.79	0.11			no role	A-c (c)	1.85	0.2			no role	A-c (c)	0.93	0.05
leader-follower	A-c	0.82	0.13			leader-follower	A-A (L)	1.34	0.05			leader-follower	A-A (L)	1.3	0.08
leader-follower	c-A	0.73	0.07			leader-follower	A-A (F)	1.32	0.01			leader-follower	A-A (F)	1.14	0.06
						leader-follower	c-c (L)	1.54	0.09			leader-follower	c-c (L)	1.03	0.05
						leader-follower	c-c (F)	1.55	0.2			leader-follower	c-c (F)	0.98	0.04
						leader-follower	A-c (L)	1.34	0.24			leader-follower	A-c (L)	1.28	0.13
						leader-follower	A-c (F)	1.67	0.11			leader-follower	A-c (F)	0.96	0.08
						leader-follower	c-A (L)	1.59	0.13			leader-follower	c-A (L)	1.14	0.04
						leader-follower	c-A (F)	1.25	0.17			leader-follower	c-A (F)	1.22	0.05

## Sheet: Fig. 3B
gait initiation no role																																					gait initiation leader-follower
A-A adult									c-c child									c-A child									c-A adult										A-A adult follower									c-c child follower
arm elevation		DELTa		DELTm		DELTp				arm elevation		DELTa		DELTm		DELTp			arm elevation		DELTa		DELTm		DELTp			arm elevation		DELTa		DELTm		DELTp			arm elevation		DELTa		DELTm		DELTp				arm elevation		DELTa
mean	SD	mean	SD	mean	SD	mean	SD			mean	SD	mean	SD	mean	SD	mean	SD		mean	SD	mean	SD	mean	SD	mean	SD		mean	SD	mean	SD	mean	SD	mean	SD		mean	SD	mean	SD	mean	SD	mean	SD			mean	SD	mean
0.745021	2.75773	3.13098	1.23488	4.37654	2.6302	3.43291	1.27698			5.04698	4.80923	5.056	1.95044	5.75839	2.8313	3.66261	1.70983		13.2352	5.79031	7.75678	4.25767	9.81437	4.21276	5.49861	3.17859		0.301116	2.14812	4.25747	3.74925	4.23082	3.08078	3.92565	1.98361		8.27501	0.917771	2.99987	0.901533	4.10903	2.52809	3.3511	1.07849			10.6968	4.67603	3.12537
0.68936	2.77261	3.09166	1.17386	4.36517	2.63173	3.40712	1.26128			4.9993	4.81908	4.99607	1.78777	5.72112	2.83078	3.67123	1.73531		13.2545	5.86448	7.58119	4.40786	9.51536	3.84237	5.41014	3.08355		0.22993	2.14283	4.25263	3.72325	4.23535	3.06805	3.90409	1.98458		8.34795	0.917034	3.02041	0.932532	4.10721	2.54011	3.3819	1.11852			10.8188	4.69767	3.10997
0.627673	2.78842	3.05742	1.11285	4.36081	2.63243	3.39335	1.25328			4.95371	4.83074	4.91983	1.63543	5.67835	2.8336	3.6635	1.76491		13.2732	5.93696	7.38704	4.52779	9.2248	3.52737	5.32614	2.97869		0.157629	2.13882	4.2498	3.6974	4.22741	3.01757	3.87521	1.97646		8.42172	0.917532	3.04344	0.967211	4.11128	2.5561	3.41426	1.15669			10.9443	4.72118	3.08913
0.558319	2.80447	3.03085	1.05626	4.36259	2.63268	3.3903	1.25323			4.91112	4.84463	4.83689	1.51403	5.63128	2.8363	3.65012	1.80086		13.2923	6.00731	7.19502	4.6116	8.96304	3.29371	5.26403	2.89537		0.0858662	2.13383	4.24598	3.66839	4.20793	2.93279	3.83994	1.95954		8.4959	0.92002	3.06846	1.00251	4.12329	2.57588	3.4451	1.18821			11.0717	4.74459	3.07587
0.481302	2.82001	3.0139	1.00776	4.36903	2.63245	3.39628	1.26124			4.8706	4.85938	4.75444	1.43657	5.58567	2.84221	3.63916	1.83778		13.3121	6.07555	7.02258	4.65558	8.74927	3.1683	5.24006	2.86329		0.0162243	2.12582	4.23861	3.6335	4.17903	2.82004	3.79991	1.93538		8.57047	0.925081	3.09503	1.03561	4.1443	2.5994	3.47154	1.20912			11.1988	4.76606	3.07772
0.397918	2.83439	3.00772	0.969882	4.37837	2.63143	3.40936	1.27726			4.83173	4.87498	4.6756	1.40594	5.54824	2.85603	3.63168	1.86741		13.3324	6.142	6.88172	4.66119	8.5943	3.16037	5.26325	2.89754		-0.0507203	2.11423	4.22571	3.59084	4.14357	2.68767	3.75731	1.90663		8.6458	0.933086	3.12274	1.06446	4.17411	2.62682	3.49104	1.21669			11.3252	4.78621	3.09399
0.310098	2.84712	3.01254	0.943679	4.38876	2.62888	3.42755	1.30095			4.79504	4.89244	4.60138	1.41525	5.52188	2.87585	3.62444	1.88344		13.3524	6.20708	6.7784	4.63629	8.49666	3.25099	5.32938	2.98727		-0.115638	2.10013	4.20616	3.5396	4.10459	2.54507	3.71464	1.87676		8.72244	0.944164	3.15125	1.08801	4.21135	2.65848	3.50184	1.20971			11.4515	4.80663	3.11914
0.219738	2.85783	3.02756	0.928783	4.39837	2.624	3.4489	1.33135			4.76011	4.91297	4.53371	1.45057	5.50574	2.89367	3.61383	1.88201		13.3717	6.27194	6.71244	4.59388	8.44431	3.40199	5.42244	3.10022		-0.179844	2.08538	4.17961	3.48015	4.06492	2.40153	3.67454	1.84943		8.80086	0.958373	3.18004	1.10616	4.25352	2.69456	3.503	1.18851			11.5778	4.82703	3.14478
0.128282	2.86647	3.05113	0.92344	4.40559	2.61588	3.47169	1.36679			4.72577	4.93689	4.47614	1.49593	5.49968	2.90292	3.59786	1.86092		13.3909	6.3381	6.67777	4.54947	8.42196	3.57727	5.52393	3.20321		-0.244475	2.07143	4.14662	3.41397	4.02673	2.26535	3.63951	1.8279		8.88123	0.975627	3.20844	1.11968	4.29757	2.73483	3.49481	1.15496			11.7045	4.84734	3.16413
0.0365994	2.87333	3.08094	0.924917	4.40918	2.60382	3.49452	1.4049			4.69258	4.96528	4.43271	1.53811	5.50739	2.90489	3.57556	1.82005		13.4104	6.40645	6.66464	4.51599	8.4211	3.75714	5.62398	3.28387		-0.310501	2.0594	4.10847	3.34356	3.99141	2.14305	3.61164	1.81441		8.96358	0.99572	3.23542	1.12974	4.34017	2.77844	3.47862	1.11236			11.8326	4.86816	3.18001
-0.0549123	2.87912	3.11419	0.929925	4.40831	2.5874	3.51634	1.44272			4.6613	4.9983	4.40561	1.56913	5.53532	2.90787	3.54685	1.76147		13.4309	6.47693	6.66195	4.49922	8.44501	3.93742	5.72468	3.3553		-0.378752	2.04998	4.06705	3.2721	3.95954	2.03883	3.59238	1.80981		9.04794	1.01857	3.25979	1.13761	4.37821	2.82397	3.45701	1.06524			11.9615	4.88808	3.19936
-0.146032	2.88462	3.14795	0.935093	4.40265	2.56671	3.5365	1.47723			4.63136	5.03547	4.39434	1.58682	5.58849	2.92037	3.51271	1.6891		13.4532	6.54938	6.65949	4.49522	8.50517	4.11759	5.83334	3.4404		-0.449548	2.0432	4.02456	3.20302	3.9311	1.95435	3.58245	1.81337		9.13439	1.04401	3.28028	1.14426	4.40909	2.86965	3.43345	1.01909			12.0911	4.90592	3.22087
-0.236486	2.8905	3.17936	0.937425	4.39232	2.54239	3.55466	1.50555			4.60154	5.07595	4.39585	1.59294	5.6673	2.94601	3.4754	1.60813		13.4774	6.62346	6.65011	4.49226	8.61039	4.29093	5.95301	3.55216		-0.522633	2.0384	3.98319	3.13957	3.90559	1.88885	3.58172	1.82319		9.22245	1.0717	3.2959	1.15033	4.43097	2.91365	3.41184	0.979673			12.2217	4.92144	3.23915
-0.325781	2.89697	3.20596	0.934566	4.37785	2.51546	3.57069	1.52531			4.57278	5.11956	4.40583	1.59037	5.76753	2.98462	3.43744	1.52443		13.5037	6.69909	6.62929	4.47523	8.75569	4.4438	6.07812	3.68615		-0.59749	2.03466	3.9449	3.0844	3.8823	1.83965	3.58935	1.83669		9.31142	1.10136	3.30611	1.15587	4.44288	2.95427	3.39605	0.952175			12.3546	4.93649	3.25245
-0.413089	2.90372	3.22582	0.924944	4.36012	2.48728	3.58463	1.53496			4.54604	5.1657	4.42105	1.58116	5.88295	3.03543	3.40096	1.44356		13.5317	6.77685	6.59532	4.4317	8.92043	4.55797	6.19791	3.82752		-0.67368	2.0313	3.91107	3.03925	3.86055	1.80284	3.6039	1.85126		9.40026	1.13269	3.31102	1.1605	4.44479	2.99024	3.38916	0.940105			12.4887	4.95096	3.25787
-0.497324	2.91013	3.23774	0.907846	4.34024	2.45936	3.59649	1.53383			4.5207	5.2129	4.44052	1.56554	6.00729	3.09949	3.36767	1.36989		13.5612	6.85776	6.54901	4.35491	9.07502	4.61175	6.30253	3.96207		-0.75107	2.02807	3.88245	3.00471	3.83973	1.77422	3.6236	1.86473		9.48795	1.1656	3.31152	1.16343	4.43749	3.02055	3.39333	0.94459			12.6222	4.96328	3.25384
-0.577342	2.9157	3.24127	0.883338	4.31944	2.43315	3.60627	1.52224			4.49511	5.25917	4.46452	1.54273	6.13595	3.17997	3.34069	1.30665		13.5909	6.94191	6.49403	4.24422	9.19108	4.58192	6.38322	4.07607		-0.829695	2.02504	3.85908	2.98028	3.81954	1.75012	3.64648	1.87576		9.57394	1.20045	3.30911	1.16371	4.42257	3.04466	3.4091	0.964143			12.7556	4.97547	3.24861
-0.652271	2.92038	3.23673	0.852259	4.29896	2.40976	3.61375	1.50136			4.46869	5.3042	4.4927	1.51217	6.26539	3.27813	3.32528	1.25599		13.6188	7.028	6.43606	4.10301	9.24893	4.45143	6.42858	4.14947		-0.909645	2.02254	3.84039	2.96453	3.8001	1.72798	3.67062	1.88374		9.65863	1.23757	3.30589	1.16065	4.40226	3.06232	3.43573	0.995288			12.8896	4.98891	3.24697
-0.721911	2.92473	3.22519	0.816072	4.27994	2.39002	3.61861	1.4731			4.44199	5.34867	4.52269	1.47476	6.39112	3.3882	3.32558	1.21878		13.6437	7.11504	6.38373	3.93744	9.24469	4.21875	6.42368	4.15453		-0.990993	2.02101	3.82538	2.95533	3.78188	1.70667	3.69421	1.8888		9.74293	1.27718	3.30423	1.15423	4.37908	3.07339	3.47106	1.03337			13.0228	5.00193	3.23902
-0.787063	2.92985	3.20825	0.776763	4.26344	2.37434	3.62045	1.43985			4.41516	5.39349	4.55067	1.43265	6.50626	3.49668	3.34174	1.19492		13.6649	7.20276	6.3471	3.75411	9.19413	3.9046	6.35865	4.0725		-1.07341	2.02039	3.81285	2.95031	3.76572	1.68651	3.7157	1.89144		9.82788	1.31928	3.30658	1.14571	4.35571	3.07815	3.51204	1.07352			13.1552	5.01361	3.22103
-0.849675	2.93693	3.18794	0.736619	4.25032	2.36289	3.61879	1.40424			4.38803	5.43972	4.5735	1.38903	6.60305	3.5869	3.37027	1.18402		13.6826	7.29028	6.33646	3.56017	9.13246	3.54757	6.24175	3.91686		-1.1563	2.02027	3.80172	2.94734	3.75285	1.66889	3.73386	1.89227		9.91434	1.36349	3.31524	1.1378	4.33451	3.07693	3.55503	1.11112			13.2882	5.02499	3.20802
-0.912633	2.94666	3.16647	0.697978	4.24128	2.35555	3.61329	1.36901			4.36058	5.48836	4.58987	1.34727	6.67486	3.64434	3.40607	1.18537		13.6974	7.37593	6.3601	3.36455	9.10221	3.18693	6.09772	3.72848		-1.23947	2.02037	3.79128	2.945	3.74448	1.6559	3.7478	1.8918		10.0027	1.40948	3.33215	1.13462	4.3173	3.07028	3.59622	1.14213			13.4226	5.03572	3.21308
-0.979399	2.95887	3.14602	0.663006	4.23676	2.35208	3.60367	1.33657			4.3329	5.53962	4.60034	1.31073	6.71618	3.6587	3.44446	1.19767		13.71	7.4585	6.42249	3.18208	9.13247	2.84978	5.95183	3.54516		-1.32307	2.02054	3.78131	2.94284	3.74185	1.64962	3.75716	1.89041		10.0929	1.45693	3.35867	1.14076	4.30519	3.05913	3.63205	1.16336			13.5593	5.04622	3.2288
-1.05348	2.97268	3.12857	0.633534	4.237	2.35216	3.59	1.30921			4.3052	5.59278	4.60572	1.2826	6.72191	3.62421	3.48364	1.21882		13.7222	7.5391	6.52346	3.03481	9.22647	2.55409	5.81751	3.38308		-1.40695	2.02033	3.77223	2.94157	3.74582	1.65186	3.76199	1.88829		10.1844	1.50561	3.39541	1.16017	4.29852	3.0447	3.65947	1.1724			13.6985	5.05652	3.24164
-1.13783	2.98692	3.11574	0.611021	4.24199	2.35543	3.57266	1.28888			4.27721	5.64665	4.60709	1.26595	6.68951	3.54189	3.52479	1.24611		13.7356	7.61945	6.65939	2.94972	9.36384	2.31004	5.69652	3.24042		-1.49102	2.01949	3.76502	2.94302	3.75688	1.66365	3.76292	1.88556		10.2768	1.55553	3.44215	1.19466	4.2969	3.0282	3.67611	1.1679			13.8403	5.06694	3.25213
-1.23425	3.00087	3.10872	0.596569	4.25142	2.3615	3.55235	1.27719			4.24822	5.69954	4.6064	1.26323	6.62081	3.42119	3.5687	1.27747		13.7503	7.69975	6.82543	2.95134	9.51417	2.11379	5.58355	3.10651		-1.57551	2.01823	3.76124	2.94982	3.77496	1.68522	3.76099	1.88234		10.3696	1.6068	3.49778	1.24331	4.29953	3.01111	3.68058	1.14967			13.9849	5.07923	3.26845
-1.3429	3.01461	3.10831	0.59102	4.2647	2.3699	3.5302	1.27549			4.21801	5.75084	4.60657	1.27577	6.52199	3.27917	3.61132	1.3127		13.7664	7.77951	7.01681	3.05015	9.65639	1.96007	5.47406	2.97332		-1.66059	2.01677	3.76277	2.965	3.7996	1.716	3.75761	1.8788		10.4624	1.6595	3.56043	1.30266	4.30531	2.99462	3.67241	1.11887			14.1313	5.09364	3.29127
-1.46206	3.02902	3.11485	0.595072	4.28094	2.38012	3.50757	1.28465			4.18719	5.80071	4.61045	1.30409	6.40267	3.13805	3.64468	1.35106		13.7832	7.85765	7.22972	3.23825	9.79081	1.86887	5.37141	2.84523		-1.7463	2.0153	3.77172	2.99146	3.82993	1.75467	3.75432	1.87524		10.5546	1.71409	3.62746	1.36782	4.31309	2.97947	3.65207	1.07809			14.2797	5.11131	3.31386
-1.58804	3.04501	3.12832	0.609335	4.29905	2.39147	3.48614	1.30512			4.15625	5.84953	4.62024	1.34776	6.2742	3.02109	3.66364	1.38996		13.8001	7.93251	7.46005	3.49402	9.93468	1.87614	5.28763	2.73982		-1.83274	2.01408	3.79012	3.03142	3.86493	1.79945	3.75273	1.872		10.6463	1.77074	3.69581	1.43371	4.32196	2.96631	3.62103	1.03125			14.4298	5.13255	3.33331
-1.71592	3.06275	3.1484	0.634211	4.3179	2.40308	3.46774	1.33678			4.12482	5.89764	4.6382	1.4053	6.14681	2.94537	3.67091	1.42722		13.8166	8.00327	7.70244	3.79301	10.1075	1.99161	5.23964	2.68325		-1.91992	2.01331	3.81961	3.08596	3.90352	1.8483	3.75412	1.86936		10.7378	1.82921	3.76219	1.49604	4.33114	2.95522	3.58165	0.983195			14.5805	5.15639	3.3521
-1.84055	3.08152	3.17442	0.669692	4.33638	2.41392	3.45419	1.37897			4.09266	5.94572	4.66731	1.47408	6.02749	2.91532	3.67324	1.46185		13.8324	8.0708	7.94953	4.11477	10.317	2.1879	5.23857	2.69666		-2.00763	2.01307	3.86117	3.15479	3.94472	1.89924	3.75944	1.86742		10.8297	1.88895	3.82341	1.55191	4.34003	2.94629	3.53703	0.939195			14.7314	5.18171	3.37356
-1.95788	3.10012	3.20538	0.71498	4.35359	2.42294	3.4473	1.43045			4.06092	5.99496	4.71035	1.55215	5.92025	2.9227	3.67286	1.49354		13.8479	8.13749	8.19279	4.44587	10.5522	2.42853	5.27569	2.77191		-2.09551	2.01343	3.91477	3.23614	3.98771	1.95065	3.76898	1.86598		10.9232	1.94866	3.87685	1.59984	4.34815	2.93957	3.49083	0.904039			14.883	5.20852	3.39932
-2.06589	3.11765	3.24	0.768234	4.36894	2.4292	3.44842	1.48943			4.03066	6.0457	4.76778	1.63863	5.82788	2.95303	3.66582	1.52245		13.863	8.20539	8.42362	4.77981	10.7878	2.68822	5.32054	2.85775		-2.18343	2.01448	3.97923	3.32685	4.0318	2.00141	3.78239	1.86451		11.0188	2.00681	3.92074	1.63969	4.35498	2.9348	3.44687	0.88116			15.0351	5.2359	3.42888
-2.16485	3.134	3.2767	0.826506	4.38214	2.43191	3.45843	1.55362			4.00137	6.09772	4.83769	1.7329	5.75245	2.99143	3.64867	1.54944		13.8765	8.27521	8.63425	5.11331	10.9966	2.95541	5.33831	2.88488		-2.27152	2.01645	4.05205	3.42251	4.07648	2.05106	3.79873	1.86211		11.117	2.06232	3.95464	1.67255	4.35997	2.93162	3.40893	0.87226			15.1875	5.26362	3.46078
-2.25691	3.14978	3.31373	0.886013	4.39322	2.43065	3.47762	1.62033			3.97171	6.15071	4.91724	1.83143	5.69454	3.02515	3.62442	1.57648		13.8876	8.34667	8.81928	5.4438	11.1599	3.23093	5.31211	2.81515		-2.3599	2.01935	4.12962	3.51794	4.12126	2.09966	3.81649	1.8577		11.2169	2.11488	3.97954	1.70052	4.36258	2.92915	3.38016	0.877158			15.34	5.29156	3.49245
-2.34508	3.16594	3.34928	0.942553	4.40244	2.42547	3.50553	1.68662			3.94174	6.20465	5.00437	1.92786	5.65452	3.0472	3.60132	1.6048		13.8966	8.41988	8.97571	5.76705	11.2712	3.52502	5.25373	2.66952		-2.44832	2.02278	4.20737	3.60752	4.16563	2.14762	3.83394	1.85014		11.3175	2.16535	3.99794	1.72664	4.36234	2.92612	3.36312	0.894795			15.4926	5.32004	3.51991
-2.43226	3.18322	3.38166	0.992078	4.41019	2.41689	3.54106	1.74941			3.91211	6.25884	5.09705	2.01484	5.63527	3.06037	3.58727	1.63372		13.9043	8.49385	9.10255	6.07587	11.3394	3.84674	5.19542	2.512		-2.53646	2.02624	4.28025	3.68568	4.20888	2.19531	3.84933	1.83853		11.4172	2.21529	4.01357	1.75471	4.35893	2.92095	3.3591	0.92346			15.6462	5.3507	3.53992
-2.52051	3.20197	3.40938	1.0312	4.41697	2.40578	3.58239	1.80584			3.88228	6.31199	5.19214	2.08792	5.64204	3.07558	3.58589	1.66244		13.911	8.56606	9.20011	6.36007	11.3895	4.19013	5.17036	2.40632		-2.62437	2.02963	4.34328	3.74742	4.25021	2.24275	3.86119	1.82236		11.5151	2.26626	4.03093	1.78898	4.35232	2.91208	3.36829	0.961355			15.7986	5.38192	3.55336
-2.61073	3.22215	3.43134	1.0576	4.42326	2.39328	3.62736	1.85335			3.8509	6.3634	5.28538	2.14552	5.67675	3.10108	3.59568	1.69167		13.9173	8.63478	9.26961	6.60747	11.4515	4.53003	5.19617	2.38357		-2.71227	2.03311	4.39205	3.78883	4.2886	2.28945	3.86864	1.80187		11.6104	2.31928	4.05447	1.83346	4.34283	2.89824	3.38955	1.00621			15.9492	5.41358	3.56352
-2.70292	3.24351	3.44678	1.07023	4.42956	2.38073	3.67351	1.88995			3.81739	6.41254	5.37218	2.18706	5.73345	3.13435	3.61091	1.72285		13.9238	8.70019	9.31147	6.80489	11.5434	4.84046	5.2688	2.43669		-2.80011	2.03675	4.42324	3.80748	4.32302	2.33451	3.87155	1.77812		11.7034	2.37461	4.0879	1.89138	4.33114	2.87881	3.42048	1.05506			16.1002	5.44769	3.5716
-2.79649	3.26581	3.45536	1.06936	4.43634	2.36954	3.71839	1.91447			3.78323	6.46123	5.44958	2.2118	5.80176	3.16617	3.6256	1.75663		13.9303	8.76203	9.32597	6.94193	11.6626	5.11131	5.3675	2.53259		-2.88765	2.04054	4.43514	3.80274	4.3526	2.37686	3.87069	1.75304		11.7942	2.43172	4.13329	1.96448	4.31829	2.85401	3.45781	1.10415			16.252	5.48373	3.57691
-2.89067	3.28896	3.45703	1.05632	4.44399	2.36112	3.75995	1.92667			3.75008	6.51261	5.51701	2.21848	5.87454	3.19164	3.63904	1.79354		13.9367	8.8201	9.31222	7.0103	11.7917	5.34618	5.46854	2.63562		-2.97458	2.04448	4.42759	3.77599	4.37677	2.4157	3.86756	1.7294		11.8837	2.48946	4.19082	2.0528	4.30556	2.82471	3.49767	1.14906			16.4049	5.521	3.57999
-2.98467	3.313	3.45203	1.03336	4.45291	2.3567	3.79651	1.92753			3.71901	6.57005	5.57621	2.20737	5.95084	3.21493	3.65695	1.83534		13.6942	9.07553	9.27092	7.00861	11.9134	5.54952	5.56062	2.73341		-3.06078	2.04856	4.4023	3.73039	4.39547	2.45084	3.8644	1.71051		11.9727	2.54687	4.25852	2.15453	4.29433	2.79253	3.53592	1.18553			16.558	5.55876	3.58403
-3.07785	3.33817	3.44082	1.00321	4.46345	2.35732	3.82717	1.91902			3.68922	6.63242	5.62885	2.18112	6.0319	3.24153	3.68845	1.88484		13.7037	9.12272	9.20298	6.93959	12.0197	5.71819	5.6492	2.84082		-3.14633	2.05288	4.36224	3.67046	4.40918	2.48298	3.86373	1.69999		12.0616	2.60343	4.33284	2.26648	4.28593	2.7593	3.56878	1.20995			16.7097	5.59575	3.59228
-3.16978	3.36474	3.42403	0.968849	4.47591	2.36377	3.85179	1.90413			3.65951	6.69741	5.67399	2.14592	6.11557	3.26882	3.74109	1.94688		13.7101	9.17028	9.11021	6.81297	12.1109	5.84611	5.74579	2.97753		-3.23123	2.05737	4.31136	3.60143	4.41896	2.51375	3.86819	1.70129		12.1513	2.65872	4.40915	2.38459	4.28139	2.72689	3.59329	1.22016			16.8591	5.63081	3.60451
-3.26022	3.39284	3.40246	0.933294	4.49062	2.37648	3.87094	1.88646			3.62922	6.7622	5.70729	2.11053	6.19664	3.28812	3.8156	2.02998		13.7122	9.21815	8.99435	6.64438	12.1861	5.92771	5.85498	3.14774		-3.31531	2.06173	4.254	3.52849	4.42631	2.54569	3.88012	1.71746		12.242	2.71283	4.48263	2.50458	4.28137	2.69684	3.60767	1.21579			17.0081	5.66536	3.61796
-3.34923	3.42234	3.37711	0.899387	4.50783	2.3955	3.88575	1.86986			3.59824	6.82425	5.72236	2.08415	6.27227	3.29477	3.90339	2.14456		13.7099	9.26627	8.85723	6.4537	12.2422	5.96274	5.97323	3.34258		-3.3984	2.06576	4.1945	3.45619	4.43316	2.58196	3.9015	1.75069		12.3338	2.76573	4.549	2.62261	4.28613	2.67019	3.6116	1.19846			17.1581	5.70038	3.63151
-3.4371	3.4529	3.34909	0.869639	4.52763	2.42042	3.89781	1.85799			3.56667	6.88325	5.71476	2.07344	6.3444	3.29292	3.99104	2.29733		13.7046	9.31396	8.70167	6.26111	12.2722	5.95353	6.09509	3.55121		-3.48073	2.06963	4.13668	3.38781	4.44157	2.62602	3.93374	1.80197		12.4266	2.81729	4.60507	2.73538	4.29541	2.64736	3.60624	1.17155			17.3078	5.73469	3.64667
-3.52426	3.48416	3.31956	0.846103	4.54995	2.45033	3.90877	1.85387			3.5356	6.94064	5.68603	2.08125	6.41685	3.2899	4.07158	2.48824		13.6981	9.36007	8.53268	6.08444	12.2669	5.90702	6.21609	3.76435		-3.56268	2.07372	4.08353	3.32501	4.45351	2.68099	3.97779	1.87085		12.5202	2.86738	4.64886	2.8402	4.30863	2.62837	3.59403	1.13969			17.4576	5.76874	3.66448
-3.61112	3.51592	3.28964	0.830075	4.57448	2.48379	3.92025	1.85948			3.50593	6.99755	5.64376	2.10586	6.49176	3.28975	4.15019	2.70872		13.6923	9.40392	8.35777	5.93653	12.217	5.83165	6.33258	3.97412		-3.64416	2.07815	4.03711	3.26767	4.47044	2.7489	4.03394	1.95524		12.6146	2.91559	4.67966	2.9345	4.32479	2.61298	3.57838	1.10793			17.6078	5.80305	3.68323
-3.69797	3.54826	3.26022	0.821995	4.60065	2.51892	3.9335	1.87567			3.47692	7.05285	5.59817	2.14341	6.5691	3.29194	4.23484	2.94157		13.6886	9.44524	8.18655	5.82409	12.1205	5.7352	6.44257	4.17438		-3.72506	2.083	3.99836	3.21405	4.49304	2.83009	4.10193	2.05155		12.7098	2.96178	4.69757	3.01562	4.34282	2.60105	3.5631	1.08077			17.7566	5.83593	3.70028
-3.78489	3.58151	3.23194	0.821234	4.62772	2.55344	3.94927	1.90206			3.44835	7.10564	5.55876	2.19031	6.64819	3.29448	4.32333	3.16775		13.687	9.48451	8.03009	5.74935	11.9862	5.62257	6.54976	4.36208		-3.80527	2.08831	3.9673	3.16125	4.52084	2.92249	4.1808	2.15494		12.8058	3.00604	4.70327	3.08077	4.36157	2.59242	3.55192	1.0613			17.9036	5.86698	3.71398
-3.87186	3.616	3.2052	0.826194	4.65465	2.58494	3.96788	1.93722			3.42043	7.15406	5.5335	2.24333	6.72919	3.29648	4.40292	3.37129		13.6872	9.52256	7.89902	5.71135	11.8294	5.49422	6.66348	4.53471		-3.88477	2.09411	3.94307	3.1058	4.55217	3.0215	4.26895	2.25985		12.9027	3.04882	4.69765	3.12723	4.38002	2.58726	3.54797	1.05084			18.05	5.89765	3.72551
-3.95876	3.65189	3.18014	0.834528	4.68031	2.61105	3.98903	1.97893			3.39294	7.19706	5.52947	2.29828	6.81207	3.29817	4.46093	3.53808		13.6884	9.56056	7.80183	5.70884	11.6669	5.35028	6.79029	4.68711		-3.96362	2.10039	3.92424	3.0443	4.58423	3.12004	4.36412	2.36067		13.0002	3.09065	4.68173	3.15297	4.39753	2.58567	3.55334	1.04919			18.1967	5.92881	3.73798
-4.04549	3.68901	3.1568	0.843551	4.70354	2.62972	4.01212	2.02438			3.36511	7.23505	5.55229	2.35062	6.89536	3.30014	4.49272	3.65555		13.6903	9.5993	7.74433	5.74347	11.5093	5.19622	6.92518	4.81149		-4.04163	2.10695	3.9089	2.97395	4.61324	3.20932	4.46354	2.45244		13.098	3.13196	4.65654	3.15731	4.4138	2.58754	3.56871	1.05514			18.3438	5.9609	3.75397
-4.13199	3.72698	3.13521	0.85064	4.7232	2.63952	4.03638	2.07059			3.33734	7.27049	5.60399	2.39764	6.9762	3.30355	4.50002	3.71434		13.6926	9.63927	7.72813	5.81994	11.3596	5.04646	7.05227	4.89971		-4.11836	2.11331	3.89502	2.89279	4.63513	3.27978	4.56419	2.53127		13.1958	3.17295	4.62336	3.14155	4.42906	2.59261	3.59325	1.06696			18.4902	5.99321	3.77302
-4.21821	3.7654	3.11548	0.853626	4.73841	2.63985	4.06118	2.11462			3.31055	7.30519	5.68071	2.43986	7.0515	3.31095	4.48703	3.70956		13.6954	9.68073	7.75126	5.94496	11.2155	4.9221	7.15544	4.94614		-4.19366	2.11917	3.88056	2.80002	4.64578	3.32239	4.66298	2.59457		13.2926	3.21386	4.58388	3.10932	4.44379	2.59993	3.62468	1.08275			18.6348	6.02507	3.79248
-4.30402	3.80413	3.09779	0.851052	4.74857	2.63092	4.08625	2.15392			3.2858	7.3407	5.77323	2.48003	7.12048	3.3282	4.45911	3.64136		13.6987	9.72386	7.80814	6.12348	11.0747	4.84441	7.22736	4.9494		-4.26771	2.12475	3.86373	2.69591	4.64175	3.3298	4.75698	2.64114		13.3877	3.25452	4.5403	3.06642	4.45866	2.60826	3.65969	1.1005			18.7773	6.05607	3.8099
-4.38923	3.8433	3.08238	0.842321	4.75351	2.61392	4.11183	2.18649			3.26233	7.37711	5.86874	2.51869	7.18381	3.36225	4.4198	3.51597		13.7023	9.76789	7.89264	6.35819	10.9417	4.82928	7.26975	4.91176		-4.34073	2.13041	3.84309	2.58168	4.62064	3.29743	4.84364	2.67088		13.481	3.29468	4.49537	3.01984	4.47434	2.61611	3.69434	1.11795			18.9187	6.08632	3.82531
-4.47364	3.88317	3.06951	0.827695	4.75344	2.59066	4.13872	2.21102			3.23888	7.41481	5.95368	2.55019	7.24096	3.41607	4.36908	3.34552		13.7061	9.81241	7.99754	6.64364	10.8303	4.88124	7.29095	4.83726		-4.4126	2.13643	3.81766	2.45922	4.58127	3.22393	4.9207	2.68456		13.5727	3.33387	4.45198	2.97656	4.49126	2.62192	3.72471	1.13283			19.0605	6.11642	3.84105
-4.55707	3.92397	3.05941	0.808237	4.74902	2.56363	4.16813	2.22697			3.21522	7.4532	6.01617	2.56267	7.28942	3.48644	4.30729	3.14582		13.7103	9.85769	8.11731	6.9694	10.7605	4.99791	7.30224	4.73024		-4.48298	2.14277	3.78686	2.33076	4.52379	3.11143	4.98639	2.68347		13.6635	3.3716	4.41284	2.94198	4.50961	2.62476	3.74751	1.143			19.2024	6.14572	3.8593
-4.63937	3.96564	3.05216	0.785472	4.74109	2.53543	4.20161	2.23449			3.19168	7.49115	6.04713	2.54236	7.32685	3.56731	4.23836	2.93462		13.7149	9.9038	8.2478	7.31908	10.7496	5.17346	7.31365	4.5948		-4.55176	2.14934	3.75053	2.19864	4.4495	2.96495	5.03933	2.66918		13.7547	3.40725	4.38029	2.91902	4.52919	2.62437	3.76024	1.1467			19.3436	6.17331	3.88035
-4.72044	4.00783	3.04766	0.761189	4.73078	2.5087	4.24066	2.23468			3.16786	7.52812	6.04106	2.48089	7.35423	3.65576	4.16791	2.73097		13.7207	9.95102	8.3871	7.67414	10.8081	5.40627	7.33121	4.43716		-4.61945	2.15625	3.70891	2.06511	4.36064	2.79198	5.07879	2.64351		13.8472	3.44045	4.35592	2.90756	4.54942	2.62143	3.76195	1.14284			19.4838	6.19894	3.90345
-4.80029	4.04996	3.04559	0.736911	4.71911	2.48559	4.28662	2.22937			3.14381	7.56563	5.99677	2.38026	7.37479	3.75099	4.10376	2.55301		13.7291	10.0008	8.53578	8.01506	10.9374	5.69531	7.35688	4.26617		-4.68686	2.16365	3.66256	1.93239	4.2601	2.60132	5.10462	2.60856		13.9413	3.47125	4.34056	2.90519	4.56939	2.61721	3.75277	1.13108			19.6224	6.22221	3.92848
-4.87903	4.0915	3.04551	0.713702	4.70719	2.46771	4.34041	2.2213			3.12043	7.60595	5.91839	2.25523	7.39003	3.84757	4.05617	2.41435		13.7408	10.0537	8.69558	8.323	11.1324	6.04011	7.3883	4.0933		-4.75425	2.17125	3.61239	1.80265	4.15124	2.40242	5.11744	2.56666		14.0367	3.50021	4.33418	2.9082	4.588	2.61338	3.73407	1.11186			19.7603	6.24402	3.95401
-4.95693	4.13218	3.04683	0.691995	4.69608	2.45582	4.4025	2.21392			3.09768	7.6496	5.81557	2.13074	7.39792	3.93171	4.03247	2.32124		13.7556	10.1078	8.86938	8.58287	11.3813	6.43361	7.42008	3.93027		-4.82114	2.17822	3.55956	1.67812	4.03768	2.20465	5.11856	2.52048		14.1324	3.52823	4.33621	2.91292	4.60388	2.61134	3.70792	1.08622			19.8988	6.26559	3.97689
-5.03433	4.17205	3.04897	0.671671	4.68679	2.45005	4.47272	2.21133			3.07516	7.6944	5.70131	2.03344	7.39468	3.98635	4.03395	2.273		13.7729	10.1619	9.05845	8.78341	11.6665	6.86425	7.44409	3.78459		-4.88715	2.18422	3.50556	1.5611	3.92315	2.01667	5.10993	2.47286		14.2272	3.55632	4.34561	2.91698	4.61569	2.61216	3.67677	1.05567			20.0379	6.2874	3.99512
-5.11149	4.21141	3.05139	0.652436	4.68033	2.44989	4.5504	2.21788			3.05363	7.73931	5.58937	1.97938	7.37803	3.99958	4.05995	2.26289		13.7923	10.2164	9.26173	8.91896	11.9635	7.31518	7.44967	3.65472		-4.95251	2.18973	3.45194	1.45391	3.81122	1.84605	5.0939	2.42666		14.32	3.58529	4.36138	2.91976	4.62216	2.61633	3.64321	1.02204			20.1761	6.30894	4.00934
-5.18841	4.25058	3.0537	0.63418	4.67765	2.45459	4.63441	2.23771			3.03313	7.78601	5.49337	1.9667	7.34875	3.96921	4.11119	2.27984		13.8137	10.2727	9.47447	8.98953	12.2468	7.76694	7.42595	3.52931		-5.01718	2.19525	3.40034	1.35868	3.70534	1.69882	5.07311	2.38455		14.4105	3.61518	4.38244	2.92261	4.62236	2.6239	3.60951	0.987287			20.3134	6.33041	4.02158
-5.26471	4.28979	3.0557	0.617304	4.67969	2.46339	4.72331	2.27403			3.01254	7.83584	5.42539	1.98004	7.30861	3.89848	4.18666	2.31341		13.8366	10.3312	9.68833	8.99883	12.5	8.19783	7.36757	3.39516		-5.08073	2.2009	3.35221	1.27715	3.60823	1.57917	5.05	2.34878		14.4997	3.64504	4.40789	2.92812	4.61595	2.63467	3.57758	0.953363			20.4505	6.35232	4.03358
-5.33974	4.32899	3.0574	0.602894	4.68721	2.47561	4.81561	2.32841			2.99049	7.88784	5.39349	2.003	7.26043	3.79575	4.28057	2.35795		13.8594	10.39	9.89198	8.95232	12.7237	8.58364	7.2801	3.2504		-5.14319	2.20699	3.30864	1.21029	3.52195	1.48907	5.0268	2.32089		14.5888	3.67369	4.43667	2.93926	4.60338	2.64842	3.54889	0.922084			20.5861	6.37379	4.04531
-5.41279	4.36791	3.05898	0.592468	4.70075	2.49077	4.90992	2.40037			2.96656	7.94043	5.39879	2.0273	7.20789	3.67223	4.38445	2.41188		13.8816	10.4484	10.0732	8.85601	12.93	8.89761	7.18135	3.11096		-5.20514	2.21406	3.27024	1.15823	3.44759	1.42799	5.00513	2.30162		14.6788	3.70008	4.46769	2.95843	4.58596	2.66491	3.52438	0.894893			20.7242	6.39674	4.0549
-5.48336	4.40622	3.06082	0.587631	4.7205	2.50845	5.00536	2.48703			2.9417	7.99268	5.43481	2.05257	7.15464	3.53944	4.49116	2.47488		13.9035	10.507	10.2185	8.7125	13.1303	9.11548	7.0954	3.00412		-5.26677	2.22206	3.23716	1.12024	3.38537	1.39307	4.98606	2.29044		14.7699	3.72382	4.49957	2.98666	4.5658	2.68385	3.50456	0.872895			20.8609	6.41888	4.06064
-5.55123	4.44365	3.06331	0.589382	4.74633	2.52825	5.10156	2.58353			2.91699	8.0451	5.49113	2.08047	7.10504	3.40913	4.59711	2.54642		13.9259	10.5671	10.3147	8.52293	13.3237	9.22269	7.04248	2.95447		-5.32792	2.2304	3.20916	1.09508	3.33479	1.3795	4.97015	2.28578		14.8608	3.74566	4.5308	3.02342	4.5456	2.70484	3.4894	0.856566			20.9918	6.43744	4.06414
-5.61643	4.48009	3.06684	0.597673	4.77763	2.54956	5.19902	2.68352			2.89245	8.09857	5.55775	2.10942	7.06496	3.29406	4.70345	2.62517		13.9486	10.6274	10.3504	8.28758	13.4963	9.21778	7.02995	2.97138		-5.38864	2.23869	3.18579	1.08117	3.295	1.38139	4.95771	2.28494		14.9502	3.7668	4.56005	3.06662	4.52832	2.72723	3.47855	0.845825			21.1266	6.45753	4.0706
-5.67915	4.51566	3.07168	0.611249	4.81338	2.57134	5.29902	2.78001			2.86769	8.15261	5.62715	2.13362	7.04157	3.2061	4.81499	2.70978		13.9714	10.6863	10.3159	8.0059	13.6272	9.10705	7.0493	3.04125		-5.44926	2.24698	3.16652	1.07701	3.26497	1.39271	4.94902	2.28454		15.0372	3.78839	4.5861	3.11308	4.51682	2.75031	3.47138	0.840044			21.2637	6.4779	4.08442
-5.73949	4.55044	3.07791	0.627951	4.85223	2.59203	5.40354	2.86623			2.84254	8.20511	5.69357	2.14572	7.04158	3.15341	4.93619	2.80086		13.9941	10.7417	10.2055	7.6793	13.699	8.90123	7.08008	3.12817		-5.50997	2.25539	3.15094	1.0812	3.24391	1.40812	4.94472	2.28083		15.1212	3.81104	4.60836	3.15919	4.51354	2.7733	3.46707	0.838182			21.4016	6.4977	4.1074
-5.7976	4.58448	3.08545	0.645179	4.8925	2.6096	5.51506	2.93655			2.8171	8.25397	5.75175	2.14028	7.06884	3.13757	5.06668	2.90096		14.0157	10.7906	10.0178	7.31068	13.7034	8.61132	7.09869	3.18669		-5.57067	2.26378	3.13875	1.09238	3.23141	1.42357	4.94587	2.27011		15.2028	3.8344	4.62677	3.20184	4.52014	2.7957	3.46483	0.839052			21.5418	6.518	4.13983
-5.85356	4.61763	3.094	0.660399	4.93242	2.62169	5.63611	2.98733			2.79161	8.29964	5.79616	2.11518	7.12345	3.15451	5.20078	3.01129		14.0354	10.8311	9.75577	6.90512	13.6432	8.24825	7.08978	3.18588		-5.63119	2.27201	3.12974	1.10911	3.22751	1.43636	4.95414	2.24912		15.2832	3.85766	4.64227	3.23914	4.53739	2.81728	3.46418	0.841489			21.6826	6.53782	4.18189
-5.90756	4.64957	3.10317	0.671453	4.97015	2.62573	5.76902	3.01753			2.7665	8.34371	5.82147	2.07178	7.20276	3.19759	5.33178	3.12891		14.0545	10.8656	9.42629	6.46964	13.5309	7.82348	7.05559	3.1291		-5.6914	2.28	3.12376	1.1297	3.23247	1.4452	4.97151	2.21524		15.3635	3.87988	4.65672	3.27119	4.56516	2.83836	3.46488	0.84446			21.8234	6.55689	4.23466
-5.95992	4.68006	3.11249	0.676766	5.00397	2.61945	5.91531	3.02929			2.74088	8.38643	5.82369	2.01426	7.3035	3.26118	5.45908	3.2501		14.0736	10.8967	9.04017	6.01242	13.385	7.34995	7.01479	3.05009		-5.75137	2.28791	3.12062	1.15216	3.24656	1.44984	5.0002	2.16678		15.4444	3.90036	4.67307	3.29998	4.60245	2.85955	3.4672	0.847048			21.9647	6.57527	4.29876
-6.01101	4.70895	3.12146	0.675335	5.03232	2.601	6.07542	3.02801			2.7129	8.42804	5.80097	1.94877	7.42387	3.34345	5.59032	3.37459		14.0929	10.9251	8.60991	5.54251	13.2193	6.84243	6.98954	2.98586		-5.81103	2.29595	3.12001	1.17415	3.26995	1.45068	5.04235	2.10292		15.526	3.91888	4.69512	3.32959	4.64764	2.88165	3.47178	0.848432			22.1057	6.59299	4.3729
-6.06113	4.73638	3.12961	0.666846	5.05391	2.56947	6.24821	3.02213			2.6824	8.46874	5.75445	1.88211	7.56199	3.44453	5.73639	3.50437		14.1121	10.9509	8.14959	5.07027	13.0401	6.3224	6.99147	2.95405		-5.87009	2.30419	3.12156	1.1931	3.30204	1.44864	5.09957	2.02419		15.6078	3.93591	4.72715	3.36521	4.69857	2.90543	3.47951	0.847809			22.2464	6.61014	4.45505
-6.11035	4.76259	3.13648	0.651522	5.06773	2.52496	6.43087	3.02167			2.65052	8.5087	5.68676	1.82044	7.71422	3.56353	5.90464	3.6405		14.1311	10.9757	7.67281	4.60717	12.8419	5.81279	7.01645	2.94969		-5.92808	2.31241	3.12478	1.20634	3.34176	1.44482	5.17268	1.93204		15.6892	3.95208	4.7734	3.41289	4.75269	2.93138	3.49129	0.844479			22.3862	6.62643	4.54435
-6.15844	4.7879	3.14162	0.630101	5.07318	2.46881	6.61883	3.0362			2.61755	8.5482	5.60137	1.76865	7.87424	3.69549	6.09467	3.78257		14.1511	11.0019	7.19283	4.16456	12.6143	5.33348	7.04852	2.95335		-5.98485	2.32071	3.12912	1.21126	3.38721	1.44035	5.26134	1.82897		15.7697	3.96809	4.83741	3.47815	4.80718	2.95947	3.50782	0.838093			22.5255	6.64187	4.63889
-6.20488	4.81261	3.14465	0.603726	5.07012	2.40364	6.80603	3.07236			2.58227	8.58557	5.50211	1.72984	8.03469	3.83291	6.30014	3.92994		14.1726	11.0314	6.72241	3.7529	12.349	4.89452	7.06974	2.94391		-6.04053	2.32915	3.13402	1.20562	3.43597	1.43621	5.36396	1.71823		15.8492	3.98469	4.92131	3.56519	4.85914	2.98921	3.52943	0.829091			22.6647	6.65649	4.73384
-6.24908	4.83694	3.14514	0.57382	5.05882	2.33326	6.98546	3.13187			2.54345	8.61822	5.39328	1.7052	8.19093	3.97127	6.51478	4.08225		14.1953	11.0633	6.27388	3.37979	12.0466	4.49619	7.07071	2.91133		-6.09497	2.33743	3.13885	1.18781	3.48513	1.43307	5.47747	1.60387		15.9274	4.00255	5.0253	3.67587	4.90574	3.01961	3.55601	0.819098			22.8037	6.67	4.82436
-6.29047	4.86095	3.14275	0.541862	5.04007	2.26224	7.14959	3.21122			2.50202	8.6466	5.27989	1.69382	8.34278	4.11309	6.73562	4.23849		14.2195	11.096	5.85908	3.05023	11.7198	4.13504	7.05727	2.86735		-6.14772	2.34495	3.14298	1.15723	3.53176	1.43113	5.59764	1.49082		16.0048	4.022	5.14737	3.80922	4.94471	3.04954	3.58705	0.811103			22.943	6.68225	4.90757
-6.32874	4.88447	3.13718	0.509279	5.01499	2.19542	7.2913	3.30252			2.45967	8.67254	5.16764	1.69285	8.49285	4.2654	6.95982	4.39662		14.2449	11.1281	5.48753	2.76533	11.3889	3.8098	7.05035	2.84634		-6.19872	2.3516	3.14573	1.1145	3.5731	1.42998	5.7193	1.38533		16.0819	4.04276	5.28349	3.96133	4.97433	3.07777	3.6217	0.809162			23.0834	6.69328	4.98149
-6.36385	4.90712	3.12832	0.477295	4.985	2.13722	7.40463	3.39562			2.41639	8.69603	5.06215	1.69692	8.64269	4.43408	7.18152	4.55539		14.2721	11.1576	5.16642	2.52449	11.0771	3.52768	7.0785	2.89662		-6.24843	2.35836	3.14644	1.06163	3.60696	1.42883	5.83672	1.29565		16.1593	4.06398	5.42789	4.12572	4.99379	3.10339	3.65883	0.817656			23.2255	6.70327	5.04342
-6.39601	4.92844	3.11623	0.446817	4.95178	2.09093	7.48517	3.47984			2.37059	8.71572	4.96867	1.69905	8.79096	4.62034	7.39208	4.71549		14.3019	11.1831	4.89948	2.32596	10.8016	3.30399	7.1634	3.06061		-6.29709	2.36619	3.14456	1.00195	3.63194	1.42671	5.94426	1.23228		16.2376	4.08466	5.57372	4.2942	5.00304	3.12552	3.69716	0.84			23.3692	6.71222	5.08942
-6.4257	4.948	3.10128	0.418488	4.91714	2.05817	7.5308	3.54527			2.32214	8.73072	4.89187	1.69241	8.93344	4.82061	7.58339	4.87813		14.3356	11.2045	4.68687	2.16792	10.5668	3.15546	7.30441	3.34396		-6.34387	2.37477	3.13962	0.939817	3.64759	1.42284	6.03678	1.20671		16.317	4.10421	5.71387	4.45799	5.00274	3.14352	3.73532	0.877569			23.514	6.71985	5.11576
-6.45345	4.96553	3.08404	0.392779	4.88288	2.03887	7.54165	3.58399			2.27246	8.74159	4.83504	1.67383	9.06476	5.02882	7.75046	5.04207		14.3753	11.2221	4.52567	2.04947	10.3619	3.08246	7.47103	3.6863		-6.38737	2.38299	3.13145	0.880098	3.65439	1.41705	6.11013	1.22835		16.3973	4.1226	5.84169	4.60877	4.99399	3.15676	3.77176	0.929085			23.6593	6.72625	5.12114
-6.47979	4.98116	3.06536	0.370103	4.8508	2.0314	7.52026	3.5904			2.22247	8.75021	4.79902	1.64727	9.17978	5.23809	7.89189	5.2021		14.4201	11.2358	4.41047	1.96979	10.1654	3.05507	7.61197	3.97099		-6.42709	2.39044	3.12014	0.827585	3.65365	1.41013	6.16161	1.29995		16.4778	4.14051	5.95174	4.73981	4.97815	3.16455	3.80492	0.990764			23.805	6.73216	5.10987
-6.50503	4.99521	3.04624	0.350994	4.82239	2.03334	7.47121	3.56196			2.17226	8.75742	4.78171	1.62353	9.2737	5.44105	8.00858	5.34874		14.4693	11.2459	4.33475	1.92674	9.95485	3.02417	7.68034	4.08402		-6.46327	2.3975	3.1063	0.786404	3.64732	1.40417	6.18993	1.41623		16.5582	4.1587	6.04024	4.84654	4.95679	3.16629	3.83322	1.05702			23.951	6.73807	5.09163
-6.5292	5.00816	3.02774	0.336175	4.7988	2.04191	7.40073	3.49984			2.12181	8.76282	4.77867	1.61423	9.34249	5.63041	8.1014	5.47011		14.5229	11.254	4.29188	1.9159	9.72029	2.9553	7.66189	3.98286		-6.49671	2.40508	3.09097	0.75961	3.63763	1.40253	6.19541	1.56623		16.6384	4.17762	6.10482	4.92608	4.93134	3.16136	3.85501	1.12118			24.0965	6.7437	5.07769
-6.55202	5.02041	3.01087	0.326525	4.78061	2.05475	7.31601	3.40937			2.07164	8.76623	4.78366	1.62353	9.38574	5.80059	8.1707	5.55432		14.5801	11.2622	4.27556	1.93075	9.47064	2.85158	7.58471	3.72065		-6.52795	2.41372	3.07572	0.749174	3.62677	1.40959	6.17964	1.73706		16.7191	4.19725	6.14437	4.97681	4.90338	3.14952	3.86888	1.17646			24.2414	6.74918	5.075
-6.57295	5.03216	2.99654	0.322905	4.76775	2.07023	7.22444	3.30027			2.02158	8.76775	4.78964	1.64257	9.40678	5.94658	8.21655	5.59132		14.6394	11.2703	4.2792	1.96373	9.22617	2.74096	7.50028	3.40274		-6.55639	2.42261	3.06253	0.756406	3.61662	1.43001	6.14527	1.91647		16.8012	4.21728	6.15848	4.99765	4.87434	3.13082	3.87365	1.21674			24.3862	6.75503	5.08272
-6.59121	5.04335	2.98541	0.325912	4.75948	2.08747	7.13282	3.18607			1.97071	8.76756	4.78878	1.65164	9.40608	6.05962	8.23794	5.57426		14.6991	11.2771	4.2961	2.00781	9.00435	2.648	7.45174	3.11764		-6.58141	2.43099	3.05365	0.782419	3.6087	1.46753	6.09577	2.09427		16.8853	4.23713	6.14735	4.98772	4.84572	3.10574	3.86861	1.23743			24.5319	6.76179	5.09424
-6.60595	5.05367	2.97791	0.335625	4.75446	2.10622	7.0464	3.08165			1.91895	8.76631	4.77303	1.6301	9.37749	6.12762	8.23323	5.50062		14.7579	11.2816	4.31972	2.05706	8.81291	2.58038	7.45398	2.89982		-6.60321	2.43948	3.05129	0.828317	3.60397	1.52389	6.03494	2.26204		16.9711	4.2569	6.11192	4.94663	4.81907	3.07523	3.85385	1.23616			24.6785	6.76914	5.10527
-6.61643	5.06276	2.97411	0.351513	4.75081	2.12637	6.96857	2.99997			1.86715	8.76449	4.73481	1.56619	9.3119	6.13864	8.20081	5.37393		14.8158	11.2836	4.34431	2.10637	8.65087	2.53409	7.49518	2.73967		-6.62198	2.44898	3.05744	0.894837	3.60297	1.59811	5.96667	2.41299		17.0581	4.27706	6.05405	4.87481	4.79577	3.04034	3.83021	1.2133			24.8249	6.77614	5.11746
-6.62216	5.0703	2.97388	0.372498	4.74642	2.14758	6.9006	2.94866			1.81583	8.7607	4.66858	1.46181	9.20334	6.08394	8.13831	5.20269		14.8727	11.2823	4.36553	2.1513	8.51486	2.50285	7.55308	2.61513		-6.63711	2.45918	3.0735	0.981745	3.60584	1.68668	5.89433	2.54114		17.1452	4.2985	5.97687	4.77416	4.77723	3.00254	3.7995	1.17199			24.9715	6.78292	5.133
-6.62309	5.07633	2.97669	0.397122	4.73911	2.16909	6.8416	2.92758			1.76534	8.75357	4.57366	1.33136	9.0519	5.96093	8.04454	4.99994		14.9287	11.2745	4.38037	2.18829	8.40193	2.48398	7.60984	2.51542		-6.64824	2.46978	3.10015	1.08727	3.61233	1.78429	5.82043	2.64085		17.2315	4.32178	5.88487	4.64895	4.76436	2.96293	3.76414	1.11778			25.1194	6.79032	5.14943
-6.61954	5.08106	2.98189	0.423733	4.72698	2.18975	6.78907	2.92963			1.71541	8.74259	4.45645	1.19537	8.86042	5.77204	7.92182	4.77935		14.9842	11.259	4.38668	2.21555	8.31117	2.47847	7.65717	2.44527		-6.6557	2.48128	3.1371	1.20799	3.62185	1.88477	5.7466	2.70688		17.3168	4.34719	5.78394	4.50602	4.75774	2.92278	3.72713	1.05791			25.2677	6.79829	5.16096
-6.61205	5.08492	2.9886	0.450677	4.70858	2.20825	6.73942	2.94377			1.66645	8.72871	4.32914	1.07374	8.63275	5.52476	7.7783	4.55411		15.0416	11.2393	4.38246	2.23331	8.24152	2.48901	7.69175	2.41419		-6.65996	2.49428	3.18308	1.33894	3.63347	1.98191	5.67325	2.73446		17.4012	4.37459	5.6809	4.35472	4.75712	2.88298	3.69167	1.00006			25.4162	6.80677	5.16321
-6.60118	5.08841	2.99586	0.476403	4.68321	2.22344	6.68842	2.95897			1.61952	8.71208	4.20437	0.981718	8.37316	5.23133	7.62514	4.33686		15.1025	11.2183	4.36652	2.24411	8.19016	2.51679	7.70925	2.42288		-6.66098	2.5087	3.23589	1.47402	3.64597	2.06983	5.60012	2.72029		17.4854	4.40345	5.58276	4.20594	4.7615	2.84446	3.66066	0.95107			25.5651	6.81609	5.15762
-6.58733	5.09197	3.00267	0.499537	4.65096	2.23462	6.63179	2.9669			1.57433	8.69184	4.09013	0.927407	8.08688	4.90751	7.47253	4.14174		15.1662	11.1956	4.33841	2.25154	8.15177	2.55891	7.70297	2.45855		-6.65868	2.52426	3.29253	1.60642	3.65774	2.14331	5.52613	2.66266		17.57	4.43304	5.49609	4.07076	4.76913	2.80802	3.63638	0.915931			25.7144	6.82656	5.15017
-6.57059	5.09589	3.00807	0.51891	4.61265	2.24165	6.56572	2.9629			1.52997	8.6677	3.98906	0.90884	7.78124	4.57162	7.32738	3.98366		15.2323	11.1716	4.2996	2.25909	8.12091	2.60955	7.66851	2.50367		-6.65266	2.54042	3.34953	1.72916	3.66702	2.19808	5.44989	2.56234		17.6555	4.46313	5.42608	3.95903	4.77776	2.77463	3.62024	0.897506			25.8649	6.8384	5.14535
-6.55077	5.10033	3.01119	0.533555	4.56973	2.24493	6.48721	2.9452			1.48635	8.64013	3.9005	0.91484	7.46641	4.24479	7.19378	3.87465		15.3019	11.1508	4.25337	2.2689	8.0962	2.66547	7.61003	2.55151		-6.64233	2.55623	3.40325	1.83573	3.6721	2.23097	5.37007	2.42299		17.742	4.49392	5.37636	3.87811	4.78497	2.74531	3.61253	0.896895			26.0163	6.85217	5.14458
-6.52745	5.10539	3.01127	0.542747	4.52405	2.24526	6.39436	2.91372			1.44342	8.60978	3.8225	0.932165	7.15504	3.9503	7.07523	3.82049		15.3757	11.1353	4.20495	2.28169	8.08315	2.73025	7.54255	2.61294		-6.62752	2.57153	3.45034	1.92058	3.67149	2.24024	5.28557	2.2511		17.8291	4.52603	5.34852	3.83224	4.78857	2.7212	3.61258	0.914137			26.1684	6.86804	5.14762
-6.50009	5.11116	3.00769	0.545953	4.47765	2.24364	6.28638	2.86841			1.40121	8.57707	3.75328	0.952318	6.86129	3.71241	6.97579	3.82018		15.4529	11.1234	4.15986	2.29808	8.09082	2.81153	7.48601	2.70765		-6.60831	2.58675	3.48799	1.97971	3.66423	2.22572	5.19624	2.05657		17.9162	4.55994	5.34246	3.82195	4.78688	2.70335	3.61879	0.948165			26.3207	6.88543	5.15334
-6.46812	5.11785	2.99999	0.542882	4.4326	2.24093	6.16379	2.80851			1.36078	8.54235	3.69168	0.973152	6.59811	3.55157	6.89819	3.86767		15.5343	11.1149	4.12269	2.31998	8.12446	2.91175	7.45628	2.84844		-6.58474	2.60215	3.51434	2.01105	3.6501	2.18898	5.10292	1.85237		18.0029	4.59588	5.35637	3.84448	4.77897	2.69249	3.62893	0.99635			26.4729	6.90379	5.15992
-6.43097	5.12571	2.9879	0.533611	4.39074	2.23781	6.02823	2.73285			1.32297	8.50587	3.63716	0.996225	6.37365	3.47485	6.8416	3.95362		15.6226	11.113	4.09585	2.35096	8.17948	3.02276	7.4573	3.02755		-6.55671	2.6175	3.52855	2.01483	3.62972	2.1332	5.00768	1.6545		18.0891	4.63349	5.38709	3.89412	4.76474	2.68884	3.64039	1.05429			26.6251	6.92289	5.16592
-6.38821	5.13501	2.9714	0.51853	4.35362	2.23463	5.88246	2.64049			1.28834	8.46774	3.58972	1.02319	6.18877	3.46889	6.80114	4.06667		15.7197	11.1196	4.08035	2.39472	8.24059	3.12393	7.47671	3.20732		-6.52415	2.6326	3.53094	1.99367	3.60461	2.06304	4.91347	1.48104		18.1754	4.6721	5.43055	3.96344	4.74481	2.69183	3.65059	1.11624			26.7754	6.94229	5.17116
-6.33969	5.1459	2.95065	0.49843	4.3223	2.23152	5.73029	2.53199			1.25761	8.42857	3.54955	1.05383	6.03887	3.50555	6.76914	4.19443		15.8256	11.1328	4.07606	2.45358	8.28475	3.18758	7.48691	3.32345		-6.48766	2.64825	3.52298	1.95261	3.57707	1.98426	4.8239	1.34971		18.2623	4.71103	5.48203	4.04441	4.72047	2.70033	3.65737	1.17609			26.9235	6.96135	5.17688
-6.28556	5.15846	2.92611	0.474486	4.29737	2.22855	5.57636	2.4103			1.23097	8.38852	3.51673	1.08555	5.91803	3.55627	6.73736	4.32494		15.9399	11.1506	4.08306	2.52747	8.29218	3.19424	7.45933	3.3144		-6.44821	2.66597	3.50701	1.89865	3.54997	1.90326	4.74282	1.27309		18.3504	4.75003	5.53658	4.12955	4.6933	2.71248	3.65917	1.22852			27.0708	6.97971	5.18473
-6.22621	5.17265	2.89851	0.448186	4.27889	2.22571	5.42584	2.28104			1.20818	8.34718	3.49146	1.11399	5.82154	3.60041	6.69924	4.44733		16.0622	11.1723	4.10143	2.61393	8.2584	3.14989	7.38441	3.16598		-6.40546	2.68482	3.48603	1.84012	3.52638	1.82635	4.67372	1.25244		18.4393	4.78961	5.58929	4.21255	4.66509	2.72637	3.65527	1.26977			27.2175	6.99752	5.19583
-6.1622	5.18838	2.86882	0.4213	4.26639	2.22311	5.28421	2.15216			1.1893	8.30421	3.47411	1.13505	5.74587	3.62625	6.65131	4.5519		16.1915	11.1967	4.13135	2.70912	8.19922	3.08404	7.28045	2.92778		-6.35751	2.70094	3.46324	1.78573	3.50924	1.75923	4.61939	1.27583		18.5284	4.83068	5.6355	4.28839	4.63754	2.74006	3.64569	1.2981			27.3615	7.01526	5.21154
-6.09417	5.20559	2.83824	0.395701	4.25902	2.22088	5.1566	2.03251			1.17464	8.25977	3.46441	1.14651	5.68762	3.62806	6.59189	4.63035		16.3266	11.2219	4.17236	2.8089	8.13948	3.02338	7.18044	2.68008		-6.30401	2.71329	3.44176	1.74369	3.501	1.70648	4.58163	1.32354		18.6168	4.87414	5.67095	4.35328	4.61232	2.75219	3.63121	1.31352			27.5037	7.03362	5.23418
-6.02273	5.22427	2.80811	0.373194	4.25556	2.2192	5.04762	1.92995			1.1642	8.21416	3.46126	1.14868	5.64421	3.60621	6.52034	4.67621		16.4666	11.2468	4.22322	2.90974	8.09821	2.9735	7.11095	2.48369		-6.24713	2.72599	3.42422	1.72078	3.50328	1.67114	4.56087	1.37575		18.704	4.9204	5.69209	4.40408	4.59099	2.76185	3.61308	1.31745			27.648	7.05318	5.26653
-5.94834	5.24442	2.77983	0.355293	4.25462	2.21807	4.96086	1.84947			1.15769	8.16764	3.46342	1.14389	5.61585	3.56918	6.43615	4.68595		16.6103	11.2702	4.28257	3.00885	8.08325	2.92613	7.07996	2.35489		-6.189	2.74293	3.41262	1.72161	3.51668	1.6546	4.55628	1.41701		18.7901	4.96909	5.69637	4.43835	4.57498	2.76877	3.59288	1.31212			27.7934	7.07438	5.31186
-5.87121	5.266	2.75486	0.342947	4.25482	2.21736	4.8987	1.79159			1.15465	8.12111	3.47021	1.13561	5.60445	3.52936	6.33984	4.65932		16.757	11.291	4.34923	3.10394	8.09352	2.8713	7.0767	2.27384		-6.12937	2.76361	3.40809	1.74824	3.54075	1.65664	4.56604	1.43727		18.8755	5.01905	5.68261	4.45382	4.56579	2.77335	3.5725	1.30008			27.9364	7.09739	5.3747
-5.79142	5.28869	2.73438	0.336333	4.25482	2.2167	4.86206	1.75307			1.15431	8.0755	3.4811	1.12798	5.60877	3.49332	6.23294	4.59948		16.9067	11.3094	4.42255	3.19335	8.12365	2.80619	7.07995	2.20896		-6.06701	2.78504	3.41091	1.79988	3.57383	1.6756	4.58702	1.43214		18.9609	5.06877	5.65134	4.44902	4.5645	2.7762	3.55386	1.28384			28.0762	7.12264	5.45991
-5.70887	5.31207	2.71938	0.334848	4.2536	2.21563	4.85038	1.72809			1.15607	8.03087	3.49601	1.12504	5.6233	3.45769	6.11896	4.51161		17.0603	11.327	4.50274	3.27553	8.16797	2.73313	7.0703	2.13806		-6.00088	2.80477	3.42046	1.87312	3.61336	1.70864	4.61566	1.40167		19.0462	5.11749	5.60495	4.42294	4.572	2.77846	3.53899	1.26559			28.2136	7.15019	5.56779
-5.62333	5.33564	2.71047	0.337285	4.25044	2.21367	4.86169	1.71073			1.16095	7.9876	3.51422	1.12984	5.6411	3.41543	6.00277	4.40197		17.2171	11.3432	4.59167	3.34921	8.22429	2.66044	7.03878	2.06011		-5.93131	2.82327	3.43542	1.96244	3.65604	1.75208	4.64798	1.35007		19.1313	5.16519	5.54755	4.37605	4.58866	2.78139	3.52968	1.24717			28.3496	7.17971	5.68962
-5.53457	5.35895	2.7078	0.342143	4.24501	2.21044	4.8928	1.69667			1.1706	7.94669	3.53431	1.14329	5.65795	3.36463	5.88964	4.27703		17.3761	11.3551	4.69166	3.41337	8.29345	2.5972	6.98815	1.99114		-5.85998	2.84349	3.45399	2.06102	3.69814	1.80164	4.68005	1.28474		19.2157	5.21244	5.48466	4.31051	4.6142	2.78628	3.52735	1.22991			28.4846	7.21084	5.80905
-5.44222	5.3817	2.71108	0.347996	4.2373	2.20579	4.93948	1.68404			1.18524	7.90866	3.55582	1.16438	5.67398	3.31144	5.78377	4.14314		17.5374	11.3624	4.80462	3.46862	8.37723	2.55366	6.92733	1.94849		-5.78781	2.86692	3.47412	2.1616	3.73588	1.85283	4.70805	1.2153		19.299	5.25994	5.42261	4.2311	4.64773	2.79448	3.53284	1.2149			28.6189	7.24329	5.90888
-5.34627	5.40396	2.71952	0.353695	4.2276	2.19981	4.99689	1.67334			1.20396	7.87356	3.58032	1.19201	5.69033	3.26356	5.68639	4.00688		17.7029	11.3673	4.9308	3.51809	8.47551	2.53837	6.86483	1.93838		-5.71381	2.8911	3.4938	2.25729	3.76586	1.90128	4.7286	1.15193		19.3812	5.30857	5.36763	4.14508	4.68756	2.80701	3.54643	1.20302			28.7522	7.27683	5.97584
-5.24672	5.42597	2.73199	0.358536	4.2164	2.19279	5.05974	1.66654			1.22583	7.84132	3.61024	1.22672	5.7051	3.22242	5.59619	3.87494		17.8741	11.37	5.06864	3.56689	8.58521	2.55799	6.80449	1.95366		-5.63724	2.91427	3.51115	2.34226	3.78537	1.9431	4.73892	1.10321		19.4624	5.35846	5.32503	4.06174	4.73163	2.82482	3.56741	1.1947			28.8826	7.31121	6.00505
-5.14374	5.44816	2.74701	0.362202	4.20433	2.18514	5.12291	1.66587			1.25017	7.81214	3.64644	1.27047	5.71356	3.18344	5.51104	3.75312		18.0504	11.3678	5.21583	3.62039	8.69958	2.61648	6.74535	1.98016		-5.55938	2.93893	3.52465	2.41204	3.79277	1.97536	4.73687	1.07423		19.5435	5.40899	5.2983	3.99079	4.77752	2.84842	3.59425	1.18998			29.0096	7.34671	6.00203
-5.03764	5.47083	2.76299	0.364708	4.19205	2.17729	5.18172	1.67276			1.27634	7.78639	3.6875	1.32478	5.71178	3.14301	5.42992	3.64532		18.2313	11.3585	5.37001	3.68179	8.80886	2.71507	6.68474	2.00286		-5.48116	2.96675	3.53313	2.46363	3.7875	1.99635	4.72101	1.06549		19.6253	5.45933	5.28863	3.94067	4.82283	2.87793	3.62466	1.18844			29.1346	7.38378	5.97866
-4.92883	5.49407	2.77828	0.366268	4.1802	2.16957	5.23221	1.68702			1.30407	7.76475	3.73077	1.38815	5.69965	3.10385	5.35322	3.55316		18.4168	11.3426	5.52964	3.75163	8.90445	2.84967	6.62183	2.0111		-5.40131	2.99501	3.53581	2.49551	3.77028	2.00598	4.69076	1.07372		19.7081	5.50869	5.29474	3.91691	4.86541	2.91316	3.65566	1.18908			29.256	7.42244	5.94493
-4.81765	5.5177	2.79136	0.367128	4.16934	2.16215	5.27156	1.70692			1.33363	7.74813	3.77361	1.45481	5.68047	3.07391	5.28143	3.47631		18.607	11.3238	5.69292	3.82778	8.98237	3.00829	6.55596	1.99881		-5.31891	3.02158	3.53228	2.50732	3.7429	2.00574	4.64638	1.09391		19.7916	5.55693	5.31306	3.92086	4.90358	2.95334	3.68401	1.19057			29.372	7.46242	5.90585
-4.70435	5.54149	2.80094	0.367465	4.15997	2.15512	5.29798	1.72947			1.36525	7.73654	3.81416	1.51644	5.65792	3.05986	5.21379	3.41306		18.8016	11.3043	5.85782	3.90694	9.0446	3.17169	6.48594	1.96471		-5.23539	3.04937	3.52245	2.49966	3.70814	1.99866	4.58901	1.12135		19.8743	5.60479	5.33841	3.94947	4.9363	2.99732	3.70656	1.1913			29.4833	7.50352	5.86226
-4.589	5.5652	2.80607	0.367327	4.15245	2.14846	5.31075	1.75116			1.39872	7.72867	3.85155	1.56629	5.63329	3.06262	5.14711	3.36084		18.9983	11.2844	6.02149	3.98566	9.09492	3.32016	6.40938	1.91123		-5.15292	3.08277	3.50645	2.47368	3.66946	1.98878	4.52078	1.15253		19.955	5.65328	5.36462	3.99568	4.96311	3.04358	3.72074	1.18972			29.5902	7.54568	5.81385
-4.47157	5.58881	2.80629	0.366627	4.14707	2.14219	5.31021	1.76876			1.43378	7.72351	3.88527	1.6025	5.60569	3.07706	5.07658	3.31616		19.1959	11.2636	6.18025	4.06116	9.13301	3.44252	6.32435	1.84414		-5.07093	3.12042	3.48471	2.43111	3.63069	1.98052	4.44461	1.18526		20.0326	5.70296	5.38565	4.04982	4.98415	3.09028	3.72496	1.1845			29.692	7.58896	5.76034
-4.35203	5.61236	2.80162	0.365152	4.14404	2.13624	5.29741	1.77991			1.47034	7.72094	3.91463	1.62806	5.57429	3.09604	4.99858	3.27433		19.3948	11.2438	6.33055	4.13162	9.15399	3.54001	6.23222	1.7742		-4.98687	3.15684	3.45798	2.37425	3.5956	1.9778	4.36418	1.21793		20.1069	5.75363	5.39622	4.10123	5	3.1357	3.71886	1.17473			29.7881	7.63321	5.70335
-4.23047	5.6358	2.79259	0.36259	4.14351	2.13061	5.27419	1.78374			1.5082	7.72023	3.93967	1.64737	5.54078	3.11535	4.91305	3.23016		19.5957	11.2272	6.46948	4.1951	9.15352	3.61861	6.14031	1.71957		-4.90094	3.19224	3.42747	2.3062	3.56758	1.98335	4.28357	1.24904		20.1785	5.80415	5.39274	4.14048	5.01145	3.17836	3.70332	1.16009			29.8793	7.67837	5.64735
-4.10726	5.65887	2.78015	0.358506	4.14547	2.12513	5.24253	1.78087			1.5474	7.72049	3.96325	1.66302	5.51042	3.13735	4.82246	3.17927		19.7987	11.2123	6.59551	4.2491	9.13477	3.68195	6.06043	1.70342		-4.81579	3.23208	3.39488	2.23098	3.54935	1.99819	4.20675	1.27686		20.2483	5.85307	5.37373	4.16063	5.01948	3.21717	3.6803	1.14067			29.9668	7.72423	5.60024
-3.98296	5.68118	2.76562	0.352386	4.14986	2.11963	5.2049	1.77377			1.58827	7.72147	3.99084	1.67646	5.49128	3.17047	4.72999	3.11932		20.0032	11.1958	6.70873	4.29097	9.10785	3.73175	6.00182	1.74272		-4.7322	3.27764	3.36235	2.15337	3.54284	2.02152	4.13737	1.29933		20.317	5.89931	5.33995	4.15876	5.02507	3.25165	3.6525	1.11713			30.0505	7.77073	5.57189
-3.8583	5.70233	2.75054	0.343678	4.15648	2.11368	5.16392	1.7663			1.632	7.72458	4.02778	1.69098	5.49184	3.22539	4.63868	3.05043		20.209	11.1767	6.81007	4.31879	9.08494	3.77325	5.96614	1.83678		-4.64828	3.32424	3.33222	2.07853	3.54908	2.05094	4.07817	1.3145		20.3846	5.94294	5.29424	4.13589	5.02938	3.28184	3.62294	1.09047			30.1315	7.81836	5.56956
-3.73384	5.72193	2.73642	0.331856	4.16506	2.10682	5.12226	1.76322			1.67938	7.73126	4.07625	1.71287	5.51662	3.30776	4.55128	2.97494		20.4166	11.1564	6.90027	4.33273	9.07506	3.8187	5.94776	1.96676		-4.56282	3.36877	3.30681	2.01139	3.56834	2.08308	4.03078	1.32072		20.4507	5.98469	5.24087	4.09638	5.03356	3.30788	3.59461	1.06208			30.2113	7.86738	5.59471
-3.60991	5.73979	2.72472	0.316712	4.17524	2.09846	5.08269	1.76931			1.72973	7.74008	4.13585	1.7487	5.56438	3.41482	4.47097	2.89648		20.6252	11.1351	6.97942	4.33548	9.08407	3.88457	5.93901	2.10789		-4.47674	3.41303	3.28801	1.95598	3.60011	2.11428	3.99557	1.31717		20.5149	6.0258	5.18488	4.04661	5.03892	3.33033	3.56997	1.03369			30.291	7.91738	5.64305
-3.48648	5.75597	2.71655	0.298479	4.18668	2.08819	5.04781	1.78856			1.78204	7.74943	4.20483	1.79957	5.63004	3.53842	4.40042	2.81912		20.8329	11.1116	7.04696	4.33164	9.11843	3.98647	5.93644	2.24363		-4.39112	3.45912	3.27714	1.91505	3.64339	2.14153	3.97171	1.30402		20.5768	6.06737	5.13106	3.9932	5.04666	3.34964	3.55081	1.00765			30.3698	7.96743	5.70938
-3.36334	5.77077	2.71268	0.27819	4.19905	2.07594	5.01995	1.8234			1.83608	7.76033	4.28081	1.85914	5.70792	3.67098	4.34014	2.74694		21.0374	11.0838	7.10192	4.32638	9.18713	4.13679	5.94277	2.37138		-4.30585	3.50667	3.27479	1.88966	3.69669	2.16299	3.95749	1.28256		20.6365	6.10943	5.08338	3.94144	5.05783	3.36621	3.5381	0.986957			30.4461	8.01683	5.79028
-3.24023	5.78467	2.71341	0.257913	4.21205	2.06213	5.00111	1.87463			1.89195	7.77522	4.35993	1.91694	5.79265	3.80596	4.28821	2.68337		21.2376	11.0515	7.14326	4.32406	9.29923	4.34448	5.96602	2.50014		-4.22024	3.55434	3.28081	1.87919	3.75824	2.1784	3.9505	1.25501		20.6944	6.15137	5.04442	3.89447	5.07303	3.38041	3.53192	0.975141			30.5205	8.06606	5.8824
-3.11711	5.79821	2.71857	0.240753	4.22535	2.04765	4.99261	1.94139			1.94878	7.79371	4.43592	1.96349	5.87847	3.93536	4.24243	2.62995		21.4347	11.0172	7.17089	4.32739	9.45933	4.61548	6.01534	2.64328		-4.13424	3.60185	3.2944	1.88154	3.82599	2.18881	3.94818	1.22426		20.751	6.19236	5.01558	3.85333	5.09232	3.39262	3.53165	0.975816			30.5924	8.11552	5.98013
-2.99422	5.81183	2.72758	0.230278	4.23856	2.03361	4.99524	2.02184			2.00584	7.81371	4.49979	1.99088	5.95896	4.04843	4.20176	2.58626		21.6283	10.9795	7.18631	4.33663	9.66333	4.94894	6.09727	2.81092		-4.04838	3.64965	3.31426	1.89337	3.89769	2.19611	3.94808	1.19333		20.8062	6.23181	4.9972	3.81776	5.1149	3.40301	3.53598	0.991659			30.6589	8.16467	6.07791
-2.872	5.82582	2.73956	0.228984	4.25132	2.02115	5.00905	2.11365			2.06323	7.83487	4.54328	1.99333	6.02868	4.13513	4.16655	2.55077		21.8166	10.9338	7.1926	4.35001	9.89954	5.33497	6.21145	3.00223		-3.96321	3.69785	3.33876	1.91055	3.97083	2.20223	3.94814	1.16506		20.8596	6.26977	4.989	3.78723	5.13927	3.41181	3.54326	1.0234			30.7197	8.21328	6.17318
-2.75099	5.84037	2.75335	0.236743	4.26323	2.01106	5.03339	2.21435			2.1207	7.85812	4.56275	1.96918	6.08418	4.1888	4.1379	2.52178		21.9994	10.8799	7.1943	4.36512	10.1531	5.75405	6.3493	3.20159		-3.87924	3.74626	3.36605	1.92855	4.04273	2.20847	3.94687	1.14163		20.9109	6.30633	4.99036	3.76194	5.16313	3.41886	3.55182	1.0692			30.7751	8.26119	6.26561
-2.63172	5.85546	2.76775	0.250661	4.27401	2.00363	5.06693	2.32126			2.17818	7.88367	4.56126	1.92386	6.12618	4.21082	4.11684	2.49843		22.1785	10.8233	7.1964	4.38018	10.4118	6.18065	6.49823	3.38569		-3.79706	3.79513	3.39422	1.94287	4.11062	2.21509	3.94348	1.12444		20.9597	6.34147	5.00066	3.74331	5.1839	3.42382	3.56022	1.12471			30.8246	8.30844	6.35326
-2.51466	5.87092	2.78157	0.26674	4.28345	1.99871	5.10796	2.43178			2.23606	7.9111	4.54603	1.86836	6.15983	4.21148	4.10288	2.48125		22.355	10.7685	7.20324	4.39367	10.6699	6.58733	6.65032	3.53996		-3.71691	3.84456	3.42137	1.94939	4.17171	2.22128	3.9377	1.11418		21.0057	6.37474	5.01935	3.734	5.19902	3.42607	3.56751	1.18387			30.8691	8.35518	6.42861
-2.40013	5.8864	2.79382	0.281434	4.29157	1.9958	5.15441	2.54336			2.2938	7.93958	4.52424	1.81413	6.19185	4.20263	4.09314	2.47174		22.528	10.7158	7.21782	4.40553	10.9237	6.9489	6.80635	3.66768		-3.63866	3.89438	3.44575	1.94478	4.22329	2.22522	3.92982	1.1109		21.0489	6.40587	5.04607	3.73766	5.20636	3.42472	3.57337	1.23986			30.9094	8.40087	6.47914
-2.2884	5.90154	2.80377	0.292638	4.29842	1.9945	5.2041	2.65326			2.35108	7.96888	4.49901	1.76606	6.22321	4.18188	4.08359	2.4709		22.6955	10.6635	7.2418	4.41631	11.163	7.24316	6.97337	3.78569		-3.56234	3.94512	3.46585	1.92677	4.26299	2.22456	3.92048	1.11409		21.0892	6.43458	5.08047	3.75796	5.20451	3.41886	3.57824	1.28609			30.9454	8.44502	6.49317
-2.17966	5.91604	2.81117	0.299864	4.30431	1.99457	5.25514	2.75907			2.40897	8.00021	4.46795	1.71791	6.24439	4.12419	4.07176	2.47851		22.8562	10.6107	7.27494	4.42717	11.3701	7.45267	7.15779	3.91117		-3.48805	3.99715	3.48061	1.89446	4.28909	2.21665	3.91059	1.12277		21.1266	6.46087	5.12187	3.79764	5.1929	3.40784	3.58317	1.31684			30.978	8.4877	6.46592
-2.07401	5.92978	2.81627	0.3041	4.3096	1.99609	5.30579	2.85846			2.46766	8.03297	4.42664	1.65595	6.24189	3.99938	4.05852	2.49325		23.0099	10.5588	7.31633	4.43867	11.5289	7.56553	7.36089	4.05307		-3.41563	4.05015	3.48961	1.84842	4.30066	2.19896	3.90115	1.13558		21.1611	6.48498	5.16884	3.85717	5.17177	3.39113	3.58976	1.32776			31.0082	8.52942	6.40126
-1.97147	5.94292	2.81992	0.307602	4.31477	1.99922	5.35488	2.94951			2.52644	8.06537	4.37488	1.57294	6.21126	3.80386	4.04651	2.51266		23.157	10.5091	7.36484	4.45052	11.6335	7.57839	7.57722	4.20993		-3.3449	4.10333	3.49314	1.79087	4.2979	2.16936	3.89324	1.15094		21.1932	6.50742	5.21902	3.93383	5.142	3.36841	3.59982	1.31622			31.0355	8.57059	6.30841
-1.87199	5.95574	2.82353	0.313313	4.32039	2.00413	5.40156	3.03082			2.58466	8.09696	4.32047	1.48006	6.16687	3.58011	4.0375	2.53308		23.2973	10.4609	7.42011	4.46233	11.6887	7.4982	7.79436	4.36915		-3.27579	4.15594	3.49236	1.72537	4.28217	2.12662	3.8879	1.16742		21.2231	6.52858	5.26889	4.02115	5.10508	3.33952	3.61521	1.28175			31.06	8.61116	6.19826
-1.77548	5.96852	2.82894	0.324281	4.32708	2.01069	5.44549	3.1014			2.64147	8.12871	4.27641	1.40103	6.13558	3.39159	4.0314	2.55016		23.4298	10.4121	7.48182	4.47324	11.703	7.33971	7.99335	4.50769		-3.20853	4.20811	3.48915	1.65674	4.25608	2.07084	3.88609	1.18413		21.251	6.54844	5.31405	4.10924	5.06285	3.30444	3.63748	1.2264			31.0806	8.65038	6.0812
-1.68191	5.98135	2.83832	0.342962	4.33554	2.01844	5.48666	3.1608			2.69673	8.16134	4.25341	1.35302	6.13841	3.27648	4.02659	2.55958		23.5541	10.3601	7.55002	4.48266	11.6845	7.12412	8.15128	4.5961		-3.14359	4.26056	3.48604	1.59052	4.22302	2.00383	3.88849	1.20093		21.2767	6.56667	5.34965	4.18572	5.01752	3.26337	3.66765	1.15518			31.0965	8.6874	5.96584
-1.59122	5.99414	2.85381	0.370877	4.3464	2.02654	5.52522	3.20905			2.75082	8.19525	4.2554	1.33746	6.17884	3.23351	4.02072	2.55795		23.6703	10.3046	7.62532	4.49083	11.6404	6.87847	8.24779	4.60993		-3.0811	4.31339	3.48597	1.53267	4.18707	1.92947	3.89549	1.21858		21.3001	6.58268	5.3709	4.23735	4.97144	3.21679	3.70596	1.07625			31.1067	8.72165	5.8582
-1.5034	6.00666	2.87742	0.408818	4.36029	2.03407	5.56132	3.2462			2.8033	8.23029	4.28065	1.34527	6.24524	3.24035	4.01083	2.54312		23.7789	10.2459	7.70799	4.49843	11.5808	6.63332	8.27167	4.54096		-3.02104	4.36616	3.49192	1.48907	4.15243	1.85372	3.90712	1.23837		21.3209	6.59606	5.37358	4.25178	4.92706	3.16543	3.75196	1.00034			31.1102	8.75266	5.76133
-1.41844	6.01869	2.91062	0.457168	4.37762	2.04031	5.59532	3.27318			2.85413	8.26538	4.32541	1.36614	6.31953	3.27154	3.99427	2.51502		23.8807	10.1844	7.7982	4.50683	11.5208	6.4189	8.22526	4.40281		-2.96342	4.41858	3.50669	1.46502	4.12316	1.78418	3.92286	1.26173		21.3384	6.60698	5.35467	4.21972	4.88675	3.11044	3.80398	0.939199			31.107	8.78006	5.67592
-1.33636	6.03007	2.95428	0.516338	4.39865	2.04497	5.62741	3.29084			2.90422	8.2995	4.38773	1.39335	6.38889	3.31116	3.96977	2.47568		23.978	10.124	7.89442	4.51707	11.4793	6.2604	8.12419	4.22712		-2.90812	4.47044	3.53244	1.4647	4.10283	1.72895	3.94186	1.28962		21.3523	6.61576	5.3127	4.13644	4.85264	3.05319	3.85971	0.90213			31.0967	8.80387	5.60087
-1.25714	6.04063	3.00847	0.586707	4.42342	2.04837	5.6577	3.30028			2.95436	8.33254	4.46681	1.42194	6.45157	3.35653	3.93945	2.42936		24.0749	10.0717	7.99319	4.53045	11.4707	6.17603	7.99285	4.05053		-2.85515	4.52164	3.57046	1.49059	4.0944	1.69495	3.96297	1.32222		21.3627	6.62274	5.24809	4.00325	4.82638	2.99524	3.91614	0.892192			31.0803	8.825	5.53452
-1.18074	6.05024	3.07248	0.668502	4.45168	2.05133	5.68628	3.30266			3.00455	8.36512	4.55993	1.44683	6.51531	3.41403	3.91019	2.38103		24.1742	10.032	8.08831	4.54757	11.4992	6.17657	7.85814	3.90079		-2.80458	4.57236	3.62091	1.54301	4.1001	1.68632	3.98499	1.35882		21.3699	6.62809	5.1631	3.8273	4.80887	2.93824	3.97009	0.904975			31.0591	8.84448	5.47649
-1.10718	6.05894	3.14481	0.761545	4.48292	2.05488	5.71316	3.29911			3.05443	8.39768	4.66002	1.46346	6.5884	3.48999	3.89069	2.33548		24.2767	10.0059	8.17231	4.5685	11.5606	6.26819	7.74169	3.78865		-2.75646	4.6226	3.68278	1.61978	4.12121	1.70318	4.00687	1.39796		21.3744	6.63178	5.06163	3.62098	4.8002	2.88384	4.01869	0.931437			31.0351	8.86329	5.42883
-1.03656	6.06683	3.22329	0.865167	4.51634	2.05995	5.73859	3.29091			3.1037	8.43023	4.7573	1.46976	6.67146	3.58478	3.88612	2.29813		24.3816	9.99224	8.23759	4.59205	11.646	6.44913	7.65258	3.70894		-2.71046	4.67161	3.75387	1.71632	4.15819	1.7421	4.02795	1.43767		21.3763	6.63365	4.94871	3.40001	4.79938	2.83366	4.06015	0.96291			31.0093	8.88224	5.3951
-0.969014	6.07408	3.30529	0.978206	4.55083	2.06693	5.76292	3.27939			3.15118	8.46292	4.84571	1.47014	6.75943	3.69439	3.89617	2.27537		24.4888	9.99232	8.27796	4.61691	11.7466	6.7074	7.58402	3.64589		-2.66612	4.71833	3.83117	1.82607	4.21066	1.79749	4.04814	1.4759		21.3756	6.63365	4.8302	3.18144	4.80453	2.78906	4.09364	0.993977			30.9832	8.90239	5.37772
-0.904672	6.08093	3.38795	1.09912	4.58515	2.07561	5.78662	3.26555			3.19584	8.49603	4.92933	1.47838	6.84891	3.8147	3.91766	2.27225		24.597	10.0054	8.29015	4.64317	11.8574	7.02043	7.51948	3.58049		-2.62378	4.76339	3.91106	1.94129	4.27735	1.86288	4.06793	1.51061		21.3722	6.63188	4.71214	2.98143	4.81309	2.75119	4.11956	1.02313			30.9591	8.92481	5.37711
-0.843629	6.08759	3.46839	1.2261	4.61789	2.08516	5.81042	3.25068			3.2378	8.52969	5.01929	1.50983	6.94242	3.94482	3.94874	2.28953		24.7045	10.0289	8.27398	4.67245	11.9772	7.35488	7.44476	3.49871		-2.58393	4.80796	3.98989	2.0541	4.35616	1.93214	4.0884	1.5401		21.3659	6.62867	4.60043	2.81339	4.82223	2.72067	4.139	1.05164			30.9374	8.94953	5.39333
-0.785921	6.09404	3.54394	1.35713	4.64762	2.0943	5.83543	3.23592			3.27732	8.56312	5.12338	1.57006	7.04593	4.08426	3.99015	2.32313		24.8106	10.0613	8.23232	4.70689	12.1049	7.67175	7.35598	3.39737		-2.54644	4.85222	4.06426	2.15735	4.44423	1.99999	4.11112	1.56312		21.3566	6.62446	4.50028	2.68663	4.82924	2.69739	4.15337	1.08182			30.9169	8.97568	5.42709
-0.731545	6.10009	3.61243	1.49009	4.67303	2.1017	5.86283	3.22226			3.31528	8.59493	5.2411	1.65465	7.16398	4.22846	4.04326	2.36603		24.9151	10.0997	8.17022	4.74761	12.2355	7.93381	7.26196	3.28585		-2.51122	4.89636	4.13146	2.24554	4.53804	2.06238	4.13783	1.57921		21.344	6.61946	4.41594	2.60592	4.83205	2.6804	4.16409	1.11562			30.897	9.00209	5.47795
-0.680516	6.10542	3.67218	1.62259	4.693	2.1062	5.89421	3.21092			3.35226	8.62542	5.36776	1.75489	7.2976	4.36921	4.10788	2.41103		25.018	10.1399	8.09495	4.79469	12.3594	8.11419	7.18144	3.18113		-2.47849	4.94111	4.18961	2.31525	4.63345	2.11626	4.17043	1.58871		21.3282	6.61367	4.35045	2.57216	4.82927	2.66791	4.17237	1.15404			30.8765	9.02724	5.54094
-0.632896	6.10968	3.72209	1.75194	4.70669	2.10703	5.93129	3.20282			3.38777	8.65542	5.50126	1.86253	7.44615	4.49956	4.18082	2.453		25.1194	10.1774	8.01397	4.84602	12.4637	8.1962	7.13659	3.10053		-2.4482	4.98641	4.23778	2.3656	4.72592	2.16007	4.2106	1.59304		21.3092	6.60679	4.3056	2.58337	4.82044	2.65743	4.17913	1.19698			30.855	9.05073	5.60729
-0.588692	6.11257	3.76156	1.87477	4.71369	2.104	5.97584	3.19897			3.42089	8.68374	5.64424	1.97252	7.60769	4.6161	4.25613	2.48905		25.2194	10.2104	7.93465	4.89754	12.5372	8.17121	7.1455	3.05794		-2.42027	5.03192	4.27594	2.39809	4.81079	2.19365	4.25974	1.59455		21.2871	6.59849	4.28191	2.63601	4.80603	2.64639	4.18517	1.24339			30.8318	9.07197	5.66826
-0.548018	6.11406	3.7903	1.98698	4.71407	2.09743	6.02976	3.20041			3.45168	8.70951	5.79901	2.08349	7.77673	4.71706	4.32779	2.51736		25.3156	10.239	7.86364	4.94298	12.576	8.0359	7.21851	3.06726		-2.3948	5.07732	4.3048	2.41626	4.88355	2.21839	4.31873	1.5964		21.2619	6.58845	4.27863	2.72552	4.78719	2.63255	4.19117	1.29126			30.807	9.09049	5.71853
-0.510699	6.11434	3.80814	2.08361	4.70846	2.08819	6.09486	3.20829			3.47988	8.73367	5.96171	2.19598	7.94697	4.80325	4.39283	2.53659		25.404	10.2646	7.80631	4.97505	12.5868	7.792	7.3579	3.14262		-2.37166	5.12204	4.32557	2.4249	4.94026	2.23702	4.38791	1.60208		21.2339	6.57678	4.29381	2.84647	4.76564	2.61455	4.19771	1.33757			30.7797	9.10615	5.75589
-0.476517	6.11371	3.81492	2.15912	4.69798	2.07755	6.17286	3.22351			3.50351	8.75675	6.12076	2.30787	8.11682	4.88209	4.45257	2.5465		25.4797	10.2931	7.76528	4.98742	12.5822	7.44617	7.55736	3.29143		-2.35083	5.16583	4.3398	2.42917	4.97799	2.2534	4.46701	1.61481		21.2033	6.56359	4.32446	2.99216	4.74335	2.59212	4.2052	1.37831			30.7485	9.11885	5.77861
-0.445188	6.11247	3.81033	2.20756	4.68425	2.06705	6.26508	3.24674			3.52081	8.77851	6.26059	2.41147	8.28951	4.96492	4.51116	2.54818		25.5397	10.3342	7.73993	4.97683	12.5763	7.01414	7.80279	3.50322		-2.33214	5.20845	4.34906	2.43355	4.99534	2.27179	4.5551	1.6368		21.1702	6.54903	4.36675	3.15453	4.72219	2.56614	4.21378	1.40916			30.7143	9.12973	5.78577
-0.416464	6.11086	3.79384	2.22329	4.66908	2.05817	6.37262	3.27843			3.53109	8.80006	6.36748	2.4974	8.46879	5.06056	4.57294	2.54363		25.5817	10.3947	7.72637	4.94363	12.5803	6.52095	8.07673	3.75005		-2.31527	5.24946	4.35483	2.44114	4.99258	2.29606	4.65071	1.66877		21.1347	6.53319	4.41636	3.32396	4.70384	2.53845	4.22305	1.427			30.6769	9.13921	5.77964
-0.390233	6.10897	3.76487	2.20151	4.65446	2.05224	6.49612	3.31794			3.53408	8.82303	6.43539	2.56109	8.6547	5.1696	4.64055	2.53474		25.6058	10.4754	7.7177	4.89084	12.6012	5.99816	8.36233	3.99701		-2.30035	5.28895	4.35827	2.45329	4.97177	2.32873	4.75188	1.70987		21.0968	6.51585	4.46908	3.49015	4.68962	2.51151	4.23224	1.43169			30.6356	9.14691	5.76655
-0.366554	6.10676	3.72294	2.13949	4.64218	2.05017	6.63541	3.36338			3.53299	8.84654	6.47113	2.60309	8.84299	5.286	4.71469	2.52254		25.616	10.5713	7.70624	4.82399	12.6425	5.48221	8.64494	4.21147		-2.28768	5.32728	4.36038	2.46963	4.93636	2.3704	4.85619	1.75805		21.0563	6.49682	4.52109	3.64304	4.68028	2.48766	4.24016	1.4282			30.5902	9.15237	5.75627
-0.345608	6.10413	3.66803	2.03714	4.6338	2.05245	6.78984	3.41133			3.53139	8.86924	6.48997	2.62175	9.0289	5.404	4.79578	2.50714		25.6198	10.6715	7.68418	4.74927	12.6994	5.00844	8.91172	4.36807		-2.27739	5.36433	4.36179	2.4885	4.8909	2.41954	4.96091	1.8108		21.0135	6.47606	4.56957	3.77413	4.6761	2.46879	4.24557	1.42709			30.5408	9.15546	5.75782
-0.327596	6.10095	3.60076	1.8979	4.63037	2.059	6.95824	3.45724			3.53233	8.88969	6.50311	2.61191	9.2095	5.52283	4.88612	2.48934		25.6258	10.7597	7.64496	4.67326	12.7575	4.59947	9.15543	4.45682		-2.26955	5.40011	4.36285	2.50759	4.84034	2.47291	5.06314	1.86608		20.9683	6.45352	4.61277	3.87736	4.67669	2.45598	4.24732	1.44289			30.4887	9.15712	5.7701
-0.312619	6.09713	3.52266	1.72899	4.63249	2.06923	7.13884	3.4955			3.53894	8.90495	6.50947	2.57222	9.38389	5.64654	4.9904	2.47222		25.6405	10.8225	7.58427	4.60282	12.7981	4.25515	9.37921	4.49126		-2.26444	5.43493	4.36356	2.52444	4.78947	2.5263	5.16001	1.92281		20.9211	6.42944	4.6502	3.94979	4.68129	2.44938	4.24468	1.48894			30.4354	9.15836	5.7761
-0.300633	6.09266	3.43614	1.54118	4.64015	2.08205	7.32919	3.52005			3.55235	8.91179	6.4964	2.50834	9.55396	5.78337	5.11415	2.46115		25.6678	10.855	7.50069	4.54463	12.8078	3.95451	9.59278	4.49858		-2.26196	5.4686	4.36358	2.53691	4.7424	2.57547	5.24895	1.98114		20.8723	6.40418	4.68236	3.99149	4.68858	2.44837	4.23718	1.57092			30.3808	9.15896	5.7527
-0.291483	6.08766	3.34436	1.34847	4.65294	2.09596	7.52654	3.526			3.57283	8.90938	6.44878	2.42794	9.72319	5.94257	5.26	2.46318		25.7059	10.8615	7.39604	4.50357	12.7859	3.67451	9.80234	4.49886		-2.26202	5.5009	4.36219	2.54351	4.70229	2.6169	5.32797	2.0423		20.8223	6.378	4.71053	4.00532	4.69701	2.45189	4.22516	1.68399			30.3261	9.15888	5.69033
-0.284958	6.08231	3.25098	1.16663	4.67005	2.10918	7.72769	3.51022			3.60166	8.8998	6.3616	2.33947	9.89375	6.13014	5.42597	2.48647		25.7465	10.8543	7.27567	4.4811	12.7449	3.40605	10.0061	4.49502		-2.2647	5.5321	4.35841	2.54362	4.67104	2.64844	5.39586	2.1079		20.7712	6.35118	4.73637	3.99603	4.70499	2.45844	4.20925	1.81481			30.2705	9.15758	5.60321
-0.280839	6.0768	3.15984	1.01143	4.69051	2.11995	7.92924	3.47255			3.63784	8.88589	6.24381	2.2552	10.0623	6.34719	5.6089	2.54004		25.778	10.8505	7.14772	4.47474	12.701	3.15213	10.1958	4.4791		-2.27026	5.56279	4.35114	2.53763	4.64928	2.66953	5.45226	2.17938		20.7195	6.32381	4.76135	3.96918	4.71113	2.46637	4.19052	1.94713			30.2131	9.15516	5.52363
-0.278991	6.07137	3.07466	0.894867	4.71325	2.12665	8.1279	3.41713			3.67724	8.86944	6.10895	2.18775	10.2211	6.59049	5.80797	2.63193		25.7916	10.8654	7.02155	4.48003	12.6643	2.91631	10.3629	4.44232		-2.2787	5.59298	4.33925	2.52698	4.63658	2.68105	5.49795	2.25701		20.6677	6.29572	4.78637	3.93018	4.71431	2.47395	4.17025	2.06661			30.1586	9.15446	5.48078
-0.279356	6.06617	2.99862	0.820356	4.73725	2.12803	8.32055	3.3523			3.71452	8.85235	5.96638	2.14502	10.3634	6.85376	6.02483	2.76597		25.782	10.9077	6.90528	4.49266	12.6359	2.69754	10.5	4.38017		-2.28989	5.6223	4.3218	2.51392	4.63149	2.68498	5.53457	2.33949		20.6162	6.26672	4.81121	3.88298	4.71391	2.47948	4.14959	2.16261			30.1058	9.15498	5.47573
-0.28191	6.06126	2.93418	0.780487	4.76148	2.12343	8.50452	3.29049			3.74492	8.8379	5.82273	2.12844	10.4872	7.12699	6.26061	2.94008		25.7478	10.9772	6.80406	4.50991	12.6134	2.49518	10.6035	4.2949		-2.30388	5.65055	4.29817	2.50119	4.63193	2.68386	5.56474	2.42368		20.5657	6.2365	4.83456	3.82963	4.70982	2.48167	4.1295	2.22951			30.0531	9.15629	5.4749
-0.286524	6.05647	2.88283	0.760947	4.78504	2.11261	8.67791	3.24649			3.76549	8.82926	5.68473	2.13211	10.5966	7.3958	6.51395	3.14786		25.6911	11.067	6.71938	4.53014	12.597	2.31223	10.6734	4.19558		-2.32078	5.67758	4.26807	2.49141	4.63538	2.68029	5.59164	2.5052		20.5168	6.2048	4.85422	3.77023	4.7024	2.4798	4.11058	2.26558			30.0005	9.15868	5.43373
-0.293046	6.0515	2.84501	0.747915	4.80696	2.09586	8.83933	3.23421			3.77377	8.82709	5.55494	2.14758	10.6965	7.64191	6.78166	3.38065		25.6167	11.1665	6.64899	4.55172	12.5874	2.15393	10.714	4.09596		-2.34056	5.7029	4.23166	2.48663	4.63939	2.67655	5.61888	2.57944		20.47	6.17154	4.86749	3.70359	4.69253	2.47397	4.09306	2.27204			29.9485	9.16223	5.33236
-0.301256	6.04602	2.82026	0.732797	4.82631	2.07381	8.98815	3.26315			3.76917	8.82994	5.43035	2.16892	10.7865	7.84565	7.05988	3.62844		25.5316	11.2664	6.58752	4.57142	12.5827	2.02579	10.7353	4.01186		-2.36304	5.72568	4.18961	2.48783	4.64159	2.67447	5.64998	2.64264		20.4252	6.1366	4.87202	3.62831	4.68157	2.46507	4.07692	2.25221			29.8977	9.16706	5.18567
-0.31088	6.03972	2.8073	0.712777	4.84224	2.04729	9.1245	3.33558			3.75205	8.83672	5.30889	2.19142	10.8596	7.99079	7.34488	3.88115		25.4423	11.361	6.52752	4.58487	12.58	1.93303	10.7521	3.95495		-2.3884	5.74561	4.14304	2.49468	4.64028	2.67546	5.68814	2.69299		20.3823	6.09993	4.86616	3.54367	4.67107	2.45464	4.06214	2.21058			29.849	9.17286	5.02758
-0.321601	6.03238	2.80425	0.689342	4.85389	2.01734	9.24852	3.44599			3.72241	8.84702	5.19287	2.20819	10.9055	8.06571	7.63208	4.12934		25.3534	11.448	6.4618	4.58788	12.5793	1.88021	10.7787	3.92854		-2.41664	5.76256	4.0934	2.50566	4.63438	2.68061	5.73585	2.73118		20.3407	6.06171	4.8494	3.45028	4.66281	2.44445	4.04827	2.15138			29.8034	9.1794	4.88345
-0.333079	6.02388	2.80896	0.666155	4.86057	1.98507	9.36077	3.5829			3.68125	8.85948	5.08646	2.21109	10.9161	8.06282	7.91586	4.36564		25.265	11.5264	6.38577	4.57897	12.5852	1.86783	10.8245	3.9299		-2.44766	5.77595	4.04237	2.51836	4.62369	2.69068	5.79482	2.76037		20.3001	6.02203	4.82244	3.35046	4.6585	2.43619	4.03507	2.07886			29.7621	9.18671	4.76091
-0.344982	6.01421	2.81917	0.64727	4.86186	1.95162	9.46167	3.73219			3.63276	8.87327	4.99257	2.19434	10.8898	7.98055	8.18968	4.58474		25.1745	11.596	6.29965	4.56123	12.6064	1.89395	10.8906	3.95662		-2.48118	5.78525	3.99171	2.53001	4.60867	2.7059	5.86579	2.78584		20.26	5.98104	4.78717	3.24814	4.65944	2.43126	4.02222	1.99684			29.7242	9.19383	4.66203
-0.357035	6.00342	2.83282	0.635774	4.85766	1.91817	9.55175	3.88004			3.58069	8.88764	4.91064	2.15646	10.8313	7.82275	8.44743	4.78229		25.0796	11.6594	6.20903	4.54214	12.6517	1.95747	10.9712	4.00975		-2.51701	5.79021	3.94308	2.53807	4.59042	2.72571	5.94862	2.81383		20.2208	5.9389	4.74649	3.14842	4.66632	2.43077	4.00923	1.90849			29.689	9.1998	4.59199
[truncated: 21 more columns]

## Sheet: Fig. 3C
	follower's arm elevation
	A-A		c-c		A-c		c-A
	mean	SD	mean	SD	mean	SD	mean	SD
	13.67	6.1	23.22	6.02	39.08	6.61	17.92	2.71

## Sheet: Fig. 3D
follower's mean EMG
	A-A			c-c			A-c			c-A
	mean %	SD %		mean %	SD %		mean %	SD %		mean %	SD %
DELTa (0-30 %)	31.81	10.58	DELTa (0-30 %)	25.82	9.58	DELTa (0-30 %)	18.31	10.85	DELTa (0-30 %)	26.48	16.32
DELTa (30-70 %)	39.56	5.63	DELTa (30-70 %)	37.45	5.12	DELTa (30-70 %)	37.17	5.04	DELTa (30-70 %)	46.17	5.79
DELTm (0-30 %)	33.42	7.46	DELTm (0-30 %)	26.6	12.66	DELTm (0-30 %)	17.89	6.25	DELTm (0-30 %)	32.37	13.19
DELTm (30-70 %)	40.38	3.26	DELTm (30-70 %)	37.16	7.22	DELTm (30-70 %)	34.28	4.7	DELTm (30-70 %)	45.73	3.64
DELTp (0-30 %)	32.85	13.04	DELTp (0-30 %)	26.66	8.01	DELTp (0-30 %)	21.67	5.7	DELTp (0-30 %)	47.01	4.28
DELTp (30-70 %)	35.47	8.03	DELTp (30-70 %)	35.19	5.96	DELTp (30-70 %)	34.27	4.44	DELTp (30-70 %)	40.53	4.72

## Sheet: Fig.4B
range of 3D interaction force					arm swing ROM (x direction)					arm length ROM (cm)
		mean	SD				mean	SD				mean	SD
no role	A-A	2.83	0.2		no role	A-A	7.24	0.86		no role	A-A	1.48	0.19
no role	c-c	5.49	1.35		no role	c-c	19.32	4.5		no role	c-c	3.93	3.72
no role	A-c	7.07	2.56		no role	A-c (A)	12.78	5.13		no role	A-c (A)	1.59	0.47
leader-follower	A-A	5.97	1.38		no role	A-c (c)	32.76	10.04		no role	A-c (c)	5.96	2.43
leader-follower	c-c	7.55	1.69		leader-follower	A-A (L)	9.37	1.88		leader-follower	A-A (L)	1.91	0.53
leader-follower	A-c	8.89	3.86		leader-follower	A-A (F)	9.4	1.21		leader-follower	A-A (F)	2	0.51
leader-follower	c-A	7.53	2.82		leader-follower	c-c (L)	19.08	6.43		leader-follower	c-c (L)	2.11	0.77
					leader-follower	c-c (F)	19.61	8.3		leader-follower	c-c (F)	2.26	0.89
					leader-follower	A-c (L)	14.53	5.32		leader-follower	A-c (L)	1.79	0.79
					leader-follower	A-c (F)	36.1	13.38		leader-follower	A-c (F)	6.87	3.67
					leader-follower	c-A (L)	32.92	13.47		leader-follower	c-A (L)	5.88	1.79
					leader-follower	c-A (F)	13.15	6.73		leader-follower	c-A (F)	1.96	0.92

## Sheet: Fig. 5A
	azimuth angle (F-L)								azimuth angle (L-F)
		left target		right target						left target		right target
		mean	SD	mean	SD					mean	SD	mean	SD
	A-A	100.91	49.48	275.99	4.94				A-A	242.4	16.47	148.2	33.98
													62.19
	c-c	76.37	47.9	281.62	48.01				c-c	248.15	18.62	156.9
	A-c	104.39	45.67	278.55	3.99				A-c	221.4	71.54	149.14	45.4
	c-A	170.26	74.56	273.01	3.84				c-A	263.19	42.79	132.14	58.29

## Sheet: Fig. 5B
mean mediolateral force Fy (F-L)								mean mediolateral force Fy (L-F)
	left target		center target		right target				left target		center target		right target
	mean	SD	mean	SD	mean	SD			mean	SD	mean	SD	mean	SD
A-A	-2.51	1.38	-4.57	1.6	-7.24	0.72		A-A	-4.87	0.27	-2.44	0.4	-1.49	2.21
c-c	-2.13	1.89	-4.01	1.54	-6.93	2.36		c-c	-7.26	1.11	-6.05	1.34	-4.02	2.88
A-c	-0.58	3.09	-4.17	1.12	-8.79	0.88		A-c	-0.83	3.45	2.22	4.23	-1.59	1.72
c-A	0.36	3.97	-1.97	0.33	-5.49	0.65		c-A	-6.11	1.66	-5.01	2.18	-4.9	3.67

## Sheet: Fig. 5C
mean mediolateral arm elevation angle Fy (F-L)
	leader						follower
	left target		center target		right target		left target		center target		right target
	mean	SD	mean	SD	mean	SD	mean	SD	mean	SD	mean	SD
A-A	15.38	4.54	21.84	3.95	24.86	4.31	-23.01	5.95	-30.58	3.49	-35.96	2.54
c-c	29.22	9.88	36.5	7.73	43.01	11.42	-25.74	9.66	-32.65	7.46	-41.03	8.39
A-c	19.23	6.91	24.41	6.01	28.67	5.29	-32.95	17.36	-48.71	2.01	-59.75	8.16
c-A	54.91	7.93	59.25	4.88	65.42	6.92	-29.01	3.34	-28.25	2.63	-32.68	1.84
mean mediolateral arm elevation angle Fy (L-F)
	leader						follower
	left target		center target		right target		left target		center target		right target
	mean	SD	mean	SD	mean	SD	mean	SD	mean	SD	mean	SD
A-A	-22.18	6.38	-24.67	6.29	-21.95	3.56	23.15	3.73	17.95	4.42	18.59	2.82
c-c	-40.29	7.59	-38.97	10.25	-32.88	9.65	51.52	4.43	46.01	6.89	38.44	8.03
A-c	-25.16	5.99	-22.57	3.8	-19.21	3.09	58.68	8.83	51.81	8.56	49.23	4.61
c-A	-51	10.05	-48.33	5.37	-40.6	20.4	27.67	6.44	25.41	11.37	27.69	11.42
